# Supplementary material for: A behavioural model of minority language shift: Theory and empirical evidence
Source: PLoS One. 2021 Jun 4;16(6):e0252453. doi: 10.1371/journal.pone.0252453 (PMC8177434; doi:10.1371/journal.pone.0252453)
Supplement: S1 Appendix — (ZIP) [file pone.0252453.s001.zip › S1_Appendix.tex]

\documentclass[11pt,thmsa,a4paper]{article}
\usepackage{amsmath}
\usepackage{amssymb,amstext}
\usepackage{booktabs,graphics,fancybox,ulem,color,pifont,amsfonts,amsbsy}
\usepackage{subfigure,epsfig,calc}
\usepackage{eurosym,picture,tikz,amsthm,bm}
\usepackage[dvipdfm]{geometry}
\usepackage{verbatim}
\usepackage{rotating}
\usepackage[round]{natbib}

\setcounter{MaxMatrixCols}{10}

\RequirePackage[OT1]{fontenc} \RequirePackage{graphicx}
\RequirePackage{amsthm}  
\bibliographystyle{apalike}
\RequirePackage[colorlinks,citecolor=blue,urlcolor=blue]{hyperref}
\newtheorem{theorem}{Theorem}[section]
\newtheorem{lemma}[theorem]{Lemma}
\newtheorem{definition}[theorem]{Definition}
\newtheorem{proposition}[theorem]{Proposition}
\newtheorem{corollary}[theorem]{Corollary}
\renewcommand{\baselinestretch}{1.1}
\textheight 23.20cm
\textwidth  6in
\oddsidemargin +4mm
\evensidemargin +4mm
\parskip1.4ex plus0.5ex minus0.2ex
\parindent0em
\renewcommand{\textfraction}{0}
\renewcommand{\topfraction}{1}
\renewcommand{\bottomfraction}{1}
\topmargin=-1.25truecm\relax
\input{tcilatex}

\begin{document}

\title{\textbf{S1 Appendix to the main text}: \\
\mathstrut \\
A Behavioural Model of Minority Language Shift: Theory and Empirical Evidence%
}
\author{Jos\'{e}-Ram\'{o}n Uriarte\thanks{%
University of the Basque Country, Departamento de Fundamentos del An\'{a}%
lisis Econ\'{o}mico I, Avenida Lehendakari Aguirre 83, E-48015 Bilbao,
Basque Country-Spain.} and Stefan Sperlich\thanks{%
Geneva School of Economics and Management, Universit\'{e} de Gen\`{e}ve, Bd
du Pont d'Arve 40, CH-1211 Gen\`{e}ve, Suisse.}}
\maketitle

\section{Definition of Bilingual}

The proportion of bilinguals in the three languages, denoted $\alpha $, is
obtained dividing the Number of Bilinguals by the Total Population. For
Table 1, in the main text, it is the total population in the country. The
definition of who is bilingual is set by the statistical authority in each
country. They coincide in that it is the oral competence what determines
whether an individual is qualified as bilingual or not. The proportion of
bilinguals denoted $\alpha _{i}$ is obtained dividing the number of
bilinguals of locality $i$ by the total population of the locality (i.e.,
municipalities in the Basque Country, local electoral areas in Ireland, and
local authorities in Wales).

\section{Data Sources}

- \textbf{Basque Country}: The data about knowledge of Basque can be found
in the \textit{Sociolinguistic Surveys (Inkesta Soziolinguistikoa). }These
surveys are carried out by the local Government and agencies of each of the
three territories where Basque is spoken: the Basque Autonomous Community
(Spain), the Navarre Community (Spain) and Pays Basque (France).\textit{\ }%
The population is divided in three groups according to the oral competence
relative to Basque: Bilinguals (those who speak well or fairly well the
language), Passive Bilinguals (those who do not speak well, but understand
the language) and Monolinguals (of either Spanish or French). The \textit{VI
Sociolinguistic Survey} \textit{2016} gathered information from a sample of
randomly chosen 8200 people, aged 16 and over, who answered a questionnaire
over the phone. See the Basque Government's gathered data about Basque in: 
\texttt{%
www.euskara.euskadi.eus/r59-738/eu/contenidos/informacion/argitalpenak/ 
\newline
eu\_6092/ikuspegi\_sozio\_linguis.html}

The \textit{Street Use of Basque Surveys} are carried out, every five years,
by the NGO \textit{Soziolinguistika Klusterra.} The street surveyors collect
random observations, without any interference with the subjects observed,
just by listening and recording the language of conversations taking place
in the public spaces of the above mentioned three territories. The
methodological details on how the data is collected are given in [1]. Note
that the \textit{V. Street Survey} in 2006 took place in 62 municipalities
with 400 street surveyors recording 185,316 conversations. In the \textit{%
VII. Street Survey} in 2016, 187,635 conversations in 144 municipalities
were recorded. Using random samples of anonymously registered conversations
in the streets at a given time and place, the \textit{Street Use Measure} (%
\textit{KE (i.e. Kale Erabilera)}) of minority language $B$ is the number of
individuals observed in conversations speaking language $B$ out of the total
number of individuals observed in conversations in that place. As a
methodological rule, the observers only record conversations in a single
language, cf. assumption\ \textbf{A.1} in the main text. Hence, if
code-switching is observed, the conversation is not taken into account. The 
\textit{street use} data can be found on \texttt{www.soziolinguistika.org}.

- \textbf{Ireland}:\textsl{\ }All data were obtained from the web-page of
the Irish statistical institute, http://www.cso.ie/en/census/index.html.%
\textsl{\ }In all the censuses bilinguals are defined as "Irish speakers
aged 3 years and over". The daily use, DU, is explicitly observed after 1996
separated into groups that daily use Irish "inside the educational system
only" and those who also or exclusively use it outside the educational
system. Certainly we consider the latter group. Since for 1996 this
distinction is not at all clear we skipped this wave . Used sources are:

\textit{Census 1996. Volume 9-Irish Language.}

\textit{Census 2002. Principal Demographic Results.}

\textit{Census 2006. Volume 9-Irish language.}

\textit{Census 2011. Profile 9. What we know.}

\textit{Census 2011. This is Ireland.}

- \textbf{Wales}: The most reliable source of data about Welsh speakers are
the Censuses of Wales. It is not explicitly used the word bilingual; they
consider \textquotedblleft the number of people aged 3 and over able to
speak Welsh\textquotedblright . Under the heading of \textquotedblleft able
to speak Welsh\textquotedblright\ is included every person aged 3 and over
who \textquotedblleft Speaks, reads and writes Welsh\textquotedblright\ or
\textquotedblleft Speaks, reads, but does not write\textquotedblright\ or
\textquotedblleft Speaks but does not read or write\textquotedblright . Data
about the frequency of use of Welsh are in the WLUS (\textit{Welsh Language
Use Surveys). }The daily use, \textit{DU,} is obtained dividing the number
of \textquotedblleft daily users\textquotedblright\ by the total population.
Disaggregated data for daily use of Welsh by local authorities is obtained
from Jones (2012). Used sources are:

The WLUS surveys:

- \textit{The Welsh Language Use Surveys of 2004-06.} The Welsh Language
Board. 2008. Cardiff.

- \textit{Welsh Language Use in Wales 2013-15.} Welsh Government and Welsh
Language Commissioner. 2015. Cardiff.

- Jones, HM (2012). \textit{A Statistical Overview of the Welsh Language},
The Welsh Language Board. Cardiff.

The Censuses:

- \textit{2001 Census: Report on the Welsh Language.} Office for National
Statistics, London: TSO. 2004.

- \textit{2011 Census. First results on Welsh}, Statistical Bulletin
118/2012. Statistics for Wales.

%\mathstrut

\textbf{Discrepancies between the Welsh language sources}: For Welsh there
are two authoritative sources of information for the period under
consideration. The 2001 and 20011 Censuses provide information about the
proportion of people aged three and over living in Wales who speak Welsh;
that is, information about the country 's $\alpha $ and each local
authority's $\alpha _{i}$. The WLUS surveys provide information from the
Welsh speaking people to ascertain, among other things, how often they speak
Welsh; that is, information about the country's daily use \ $DU$ and the
local authorities' $DU_{i}$. The surveys reported that the $DU$ kept
constant at 13 per cent in the 2004-06 and 2013-15 periods (as shown in
Table 1 of the main text). However, the Censuses and the WLUS surveys
disagree about $\alpha $. While the Census reported a decrease from $\alpha
=20.8$ in 2001 to $\alpha =19.0$ in 2011, the surveys report an increase
from $\alpha =20.5$ to $24.0$. In Table 1 we report the figures of $\alpha $
according to the Census, and those of $DU$ according to the surveys: $%
(20.5\times 63)/100=13.0$ for the mid-term year 2005 and $(24.0\times
53)/100=13.0$ for 2014, where $63$ and $53$ are the percentages of Welsh
speakers who speak Welsh daily in Wales according to the WLUS (see Table 3
in WLUS 2013-15). The sections of Fig 2 in the main text corresponding to
Welsh and Fig S3 in the present SI are based on [2], Jones (2012) who
reports the WLUS data.

\textbf{DATA SET}:{\LARGE \ }We may send on request two \textit{Excel} 
\textit{files} with data about Irish and Basque. In the latter case, the
headings were written in Basque with English acronyms by the surveyors who
collected the data. The headings in the columns are: Year (1991, 1996, 2001,
2006, 20011 and 2016 when the \textit{Sociolinguistic Survey} was made),
Municipality, Bilinguals (Euskaldunak), Passive Bilinguals (Ia Euskaldunak),
Monolinguals (Erdaldunak); then come the percentages of Bilinguals, Passive
Bilinguals, and Monolinguals. Year (1993, 1997 2001, 2006, 2011 when the 
\textit{Street Surveys} were made), Street Use of Basque (Euskeraren Kale
Erabilera). In the 2016 Excel file the headings are: Municipality
(Udalerria), Year\ of the Survey (Neurketa), Bilingual (Gaitasuna), Sample
Size (Lagina), Street Use of Basque (Euskeraren Kale Erabilera).

\section{Linguistic Information in Modern Bilingual Societies}

Under imperfect information bilinguals do not recognize each other, creating
uncertainty about which language one should use in the interaction. Evidence
that imperfect information about individual linguistic type is a real
problem in the bilingual societies under study are the measures taken to
avoid it. For instance, Welsh speakers may wear the Cymraeg badges of the 
\textit{Welsh Language Commission} [3], so that bilinguals could recognize
each other. Wearing badges could have been politically controversial in the
Basque Country when the terrorist group, ETA, was active. But this is not
the case nowadays. The cultural activist group \textit{Euskaraldia } [4] has
become successful in distributing two different badges. One shows that you
want to be addressed in Basque (you understand the language, but you might
have difficulties in speaking it). The other badge shows that you want to
speak in Basque, so you will utter your initial words in Basque.

The main sources of imperfect information about linguistic types are the
following:

1. \textbf{The process of modernization}: A feature of modern societies is
the mobility, social and geographical, of the work force, and the growing of
metropolitan cities and city regions, where new technologies and production
systems are located. More than\textsl{\ }half of Basque speakers live in the
six most populated towns. Similarly, 75.7\% of Welsh speakers live in towns
of more than 100.000 inhabitants; 64.8\% of Irish speakers live in urban
areas, and are considered to be the future support of the language. In these
benchmark bilingual societies, the spread of bilinguals across all the
layers of society would mean that frequently bilinguals participate in
interactions without recognizing each other, because the linguistic type of
individuals has become private information. That is, in modern urban
contexts, interactions tend to be anonymous.

2. \textbf{Politeness behaviour}: The implementation of strategy $R$ demands
always full awareness in leading a conversation (which does not necessarily
mean speaking first) to discover the interlocutor's linguistic type. When a
monolingual is addressed in $B$, she is forced to reveal her type, and
confess her lack of knowledge of the official language $B$. However, the
need of communication will frustrate the bilingual's desire of using $B$,
and is also forced to speak in $A$. This might create a tension between the
interactants (not free of political undertones, in certain cases) that could
interfere the final goal of the interaction. The linguistic distance between 
$A$ and $B$ (assumption\ \textbf{A.1}) is a source of that conflict. Then,
given the bilinguals' linguistic flexibility, a growing proportion of them
tend to choose the less demanding strategy $H$ (addressing first in language 
$A$, or answering in the language used initially by the interlocutor) to
avoid potential tensions. It is mistakenly argued that it is not \textit{%
polite} to use, or signal the wish to use, $B$ with unknown interlocutors.
The politeness induced behaviour leads to the strategy of hiding the
bilingual type and, hence, of reinforcing the imperfect information. Hence,
by choosing $H$ bilinguals become disguised monolinguals. The subtleties of
this potential conflict and tension could be analysed by means of \textit{\
linguistic politeness theory.}

3. \textbf{Additional sources:}

(a) the tight language contact and interaction with monolingual speakers
erase some revealing signals of $B$ speakers, such as the accent. Both
bilinguals and monolinguals tend to have a similar accent, which is shaped
by the dominant language (for example, in the Spanish side of the Basque
Country, bilingual and monolingual people have similar Spanish accent, while
in the French side they have a French accent); (b) Second and third
generations of immigrants learn language $B$ in the public educational
system. Thus, differences in ethnic features, if any, hardly reveal the
linguistic type.

Thus, imperfect information on linguistic type is the result of a
combination of several factors. To conclude, we think it is realistic to
assume that in advanced bilingual societies individual linguistic type is 
\textit{private information}. However, since sociolinguistic surveys are
periodically published and talked about in the media, bilinguals know the
proportions $\alpha _{i}$ and $1-\alpha _{i}$.

\section{Linguistic Reference Points, Aspirations, Linguistic Preferences,
Payoffs and Strategies: a Behavioural Approach}

We develop here a theory based on fundamental concepts of behavioural
economics. We would have preferred to have all the data to test each of our
arguments, but this is a problem shared by, probably, all papers testing
theory with data. Hence, one can only test the resulting model. Our theory
assumes that each bilingual individual is adapted to a sociolinguistic
context. The intuition is based on Kahneman and Tversky's psychological 
\textit{reference point} [5], which is a cornerstone in behavioural
economics:

% \begin{quotation}
\textquotedblleft Our perceptual apparatus is attuned to the evaluation of
changes or differences rather than to the evaluation of absolute magnitudes.
When we respond to attributes such as brightness, loudness, or temperature,
the past and present context of experience defines an adaptation level, or
reference point, and stimuli are perceived in relation to reference point
[...]. Thus, an object at a given temperature may be experienced as hot or
cold to the touch depending on the temperature to which one has adapted. The
same principle applies to non-sensory attributes such as health, prestige,
and wealth.\textquotedblright\ %\end{quotation}

We apply this idea to the perception of bilinguals about the minority
language $B$. In a language contact situation between a minority language
and a majority one, the frequency with which a bilingual experiences the
event of meeting another bilingual and speaking in $B$ determines a \textit{%
linguistic adaptation level} or \textit{linguistic} \textit{reference point}%
. This adaptation conditions the bilingual's expectations of the same event
in the future. It will condition her language choice behaviour, her
experienced utility of speaking $B$, and the aspirations concerning language 
$B$. Each locality where $B$ is spoken will shape a specific \textit{%
linguistic} \textit{reference point} for the bilinguals of the locality.

A locality (i.e., municipality or local authority) is a sociolinguistic
context $i$ characterized by a specific proportion of bilinguals, $\alpha
_{i}$, and a certain use and presence of language $B$ in the workplace,
streets, etc. (i.e., each locality has its own linguistic landscape [6]).
For instance, the sociolinguistic context of the heavily industrialized
metropolitan area of Bilbao (23\% of Basque speakers and a $KE$ of 2.5\% in
the 2016's survey) is quite different from that of, say, San
Sebastian-Donostia (with 40.6\% and 15.2\%, respectively in the 2016's
survey). The same applies to the context of Dublin city and its suburbs
(35.2\% of Irish speakers, and a $DU$ of 1.3\%, in the\ 2011 Census)
relative to the towns and villages of the Gaeltacht areas, such as Galway
and its suburbs (44.2\%, and 3.3\%, respectively, in the 2011 Census).
Similarly, Cardiff (11.1\% and 8.13\%, respectively, in the 2011 Census, and
Survey of 2013-15) relative to Gwynedd (65.4\% and 62.17\%, respectively;
same sources).

For each of the considered languages, there is a rich set of values of $%
\alpha _{i}$, representing the variety of sociolinguistic contexts for $B$, $%
i$ $\in \{$\textit{all\ localities where B is spoken}$\}$, each defining a
linguistic reference point for the bilingual inhabitant of locality $i$.

To simplify notation, there is no confusion in not using a subindex to refer
to each of the three $B$ languages, since the base model is the same for all.

\subsection{Bilinguals' Aspirations}

Language $A$ has no impediments to its use because we have assumed it is an
official language and every individual in the society, either monolingual or
bilingual, speaks $A$ with similar competence and skill. That is, $A$ is a
fully normalized language. Bilinguals know that that state of $A$ is
unreachable for language $B$. However they aspire, more realistically, to $B$
becoming a non-endangered language and to minimize the impediments to its
use. Both goals imply a certain percentage of bilinguals in nearly all the
localities of the country, higher than the actual percentages.

Let us consider any of the three mentioned $B$ languages (Basque, Irish and
Welsh), and let $i$ be a locality with a proportion $\alpha _{i}$ of $B$
speakers, $i$ $\in \{$\textit{all localities where B is spoken}$\}$. We may
think that for the bilinguals of $i$\ there is a hypothetical proportion of $%
B$ speakers with which language $B$\ would be out of danger, and almost
normalized, both at the local and at the country levels. This hypothetical
proportion of bilinguals will be the \textit{aspiration} level for the
bilinguals of $i$, which will be somehow conditioned by the \textit{%
linguistic} \textit{reference point }for the bilinguals of\textit{\ }$i$
(i.e. the actual proportion $\alpha _{i}$ and use of $B$ at $i$). However,
there would be a kind of unanimity on aspirations, since no noticeable
disagreements would exist between the aspirations from different localities.
More specifically, let $S(\alpha _{i})=\alpha _{i}^{\ast }$ be the \textit{%
aspiration function} that assigns to each $\alpha _{i}$, the aspiration
level $\alpha _{i}^{\ast } $, where $0<\alpha _{i}<\alpha _{i}^{\ast }<1$.
We assume that $S$\ is an increasing and concave function in $\alpha _{i}$,
with a curvature that arranges all local aspirations into a similarity
interval (that is, the curvature of $S$ is almost flat). Let $\underline{%
\alpha }_{q}^{\ast }$ denote the locality $q$ with the lowest aspiration
level, and $\overline{\alpha }_{z}^{\ast }<1$ the locality $z$ with the
highest aspiration; $q,z\in \{$\textit{all localities where B is spoken}$\}$%
. We assume that $\underline{\alpha }_{q}^{\ast }$ and $\overline{\alpha }%
_{z}^{\ast }$ are approximately the same and hardly distinguishable; that
is, they are similar, $\underline{\alpha }_{q}^{\ast }\simeq \overline{%
\alpha }_{iz}^{\ast }$ (where $\simeq $ denotes the binary relation
\textquotedblleft similar to\textquotedblright ). The unanimity reflected by
the similarity between the local aspirations would allow the language policy
authorities to reach a consensus in setting a value for the \textit{%
country's aspiration level,} denoted $\alpha ^{\ast }$, with $\alpha ^{\ast
}<1$. We assume they choose $\alpha ^{\ast }$ so that $\alpha ^{\ast }>$ $%
\overline{\alpha }_{iz}^{\ast }$, and similar to both $\underline{\alpha }%
_{q}^{\ast }$ and $\overline{\alpha }_{iz}^{\ast }$ : $\alpha ^{\ast }\simeq 
$ $\underline{\alpha }_{q}^{\ast }$ and $\alpha ^{\ast }\simeq $ $\overline{%
\alpha }_{iz}^{\ast }$. Then $\left[ \underline{\alpha }_{q}^{\ast },\alpha
^{\ast }\right] $ is a similarity interval, with $\alpha ^{\ast }$ being the
greatest of the similar to $\underline{\alpha }_{q}^{\ast }$. By the \textit{%
Betweenness} property, all the local aspirations in the interval are similar
to each other (see [7] for the properties of similarity relations). That is,
for all $\alpha _{i}$, $S(\alpha _{i})=\alpha _{i}^{\ast }\simeq \alpha
^{\ast }$, with $0<$ $\alpha _{i}<\alpha _{i}^{\ast }\simeq $ $\alpha ^{\ast
}<1$.

Notice that some locality $i$'s aspiration $\alpha _{i}^{\ast }$ might
coincide with the actual proportion $\alpha _{j}$ of some locality $j$, $%
i\neq j.$If $\alpha ^{\ast }$ were reached, the authorities, and the whole
society, will agree that $B$ would be already a non-endangered, and
\textquotedblleft almost\textquotedblright\ normalized language.

In a choice situation, the \textit{aspiration} represents the most desired
alternative, \textit{available or not}. It may happen that for a small
community of bilinguals of some locality $i$, $\alpha ^{\ast }$ is not
feasible or is out of reach, due to its cultural and sociological
constraints. However, it is well known, experimentally and theoretically,
that unavailable choices have an important influence on the decision
behaviour of agents, known as \textit{aspiration effects} [8, 9].

\subsection{Bilinguals' Utilities and Linguistic Preferences}

1. \ \textbf{Payoff }$\mathbf{n}$: we can think of $n>0$ as a given
constant, a kind of \textquotedblleft natural\textquotedblright\ payoff
obtained from using voluntarily the normalized language $A$. Hence
monolinguals will get payoff $n$. Similarly, since language choices are made
under imperfect information, a bilingual may choose voluntarily language $A$%
, and will get, as well, payoff $n$.

2. \textbf{The }$m$\textbf{\ and }$c$\textbf{\ payoffs as functions of }$%
\alpha _{i}$: $m(\alpha _{i})$ and $c(\alpha _{i}).$

- \textbf{Localities with low }$\alpha _{i}$: Let $\alpha _{i}<20\%$ ; then
the probability of matching between bilinguals is small, and so the
probability of speaking in $B$ could even be smaller. The bilinguals of
those contexts will be adapted to those frequencies. But, at the same time,
since the distance between the actual $\alpha _{i}$ and the aspiration level 
$\alpha ^{\ast }$ is high, the \textit{aspiration effect, when it happens,
will be high}.

The weak social use of $B$, and the overwhelming presence of $A$, will
weaken the language skills and competence in $B$ of a relevant proportion of
bilinguals. Due to the contact situation, language $B$ becomes the recipient
of the language structures of $A$, and when bilinguals interact with each
other, they either speak $A$ because of imperfect information, or they often
code-switch between $A$ and $B$. As a consequence, a proportion of the flow
of potential bilinguals, produced by the educational system, will be lost.
However, some bilinguals will feel high levels of frustration, $c$,
witnessing the fading away of $B$. Then they will take actions to avoid the
low bilingual matching probabilities by building ways to meeting other
bilinguals and satisfy their wish of speaking in $B$. They will make the
effort of creating clubs of $B$ speakers, spend personal time in organising
activities (music gigs, drama productions, talks, sports, language teaching
for adults, and other events), just for the pleasure of speaking $B$, and
feeling that they are part of a cultural identity. These types of clubs
abound in the countries under study: in the Basque Country they take the
name of \textit{Mintzalagunak} \textquotedblleft Speak with
Friends\textquotedblright ; in Ireland are called \textit{Na Gaeil \'{O}ga
GAA Club}; and in Wales \textit{Mentrau Iaith Cymru}. Clearly, the
experienced utility felt by these bilinguals when they speak $B$, denoted $m$%
, must be high. This is the result of \textit{the} \textit{aspiration effect}%
.

- \textbf{Localities with high }$\alpha _{i}$: Let $\alpha _{i}\geq 60\%$;
then the distance between the actual $\alpha _{i}$ and the aspiration $%
\alpha ^{\ast }$ would be small, and therefore \textit{the aspiration effect
will be weak}. In contexts where the bilinguals are a majority of the
population, the event of two bilinguals matching and speaking in $B$ is
fairly frequent. Thus, bilinguals will be adapted to those frequencies. If $%
B $ is the dominant language of communication, then the \textit{perceptible} 
\textit{utility gain} that bilinguals would experience from speaking $B$, $m$%
, cannot be far from the payoff, $n$, obtained from using voluntarily the
normalized language $A$. Further, the bilingual would not suffer a \textit{%
perceptible utility loss} due to being forced to use $A$ when meeting,
occasionally, a monolingual. That is, we could assume that $c$ would be near
zero in these contexts.

\mathstrut

All this suggests that $m$ and $c$ are functions of $\alpha _{i}$ -denoted $%
m(\alpha _{i})$ and $c(\alpha _{i})$, respectively- whose domain is the set
of all proportions $\alpha _{i}$, one for each locality. These two functions
satisfy the following properties or assumptions:

\textbf{Assumptions}: Let $\alpha _{i}$ denote the proportion of $B$
speakers in locality $i$ reported in the linguistic survey of a given year; $%
i$ $\in \{$\textit{all\ localities where }$B$\textit{\ is spoken}$\}.$

\textbf{A.3.1}. \textit{The experienced utility obtained from using B is a
real valued function, }$m(\alpha _{i})>0$\textit{, that strictly decreases
with }$\alpha _{i}\in (0,\alpha ^{\ast })$\textit{. As }$\alpha _{i}$\textit{%
\ tends to the country's aspiration }$\alpha ^{\ast }$\textit{, }$m(\alpha
_{i})$\textit{\ tends to the payoff }$n>0.$

\textbf{A.3.2}. \textit{The frustration cost of being forced to use }$A$%
\textit{\ when matched with a monolingual\ is a real valued function, }$%
c(\alpha _{i})>0$\textit{, that strictly decreases with }$\alpha _{i}\in
(0,\alpha ^{\ast })$\textit{. As }$\alpha _{i}$\textit{\ tends to the
country's aspiration }$\alpha ^{\ast }$\textit{, }$c(\alpha _{i})$\textit{\
tends to zero.}

\textbf{A.3.3. }\textit{\ Given }$\alpha _{i}<$ $\alpha ^{\ast }$\textit{,
the bilinguals of locality }$i$ \textit{strictly prefer to use (or speak) B
rather than A: }$m(\alpha _{i})>n$,\textit{\ where }$n>c(\alpha _{i})>0$,%
\textit{\ and }$c(\alpha _{i})<(m(\alpha _{i})-n)\frac{\alpha _{i}}{%
(1-\alpha _{i})}=:b(\alpha _{i})$\textit{\ (weighted benefit).}

\textbf{Corollaries:}

\textbf{1. Decreasing preference intensity for using language B}: by \textbf{%
A.3.3}, bilinguals prefer to use language $B$, but, by \textbf{A.3.1}, the
preference intensity, shown by $m(\alpha _{i})-n$, decreases with the
increase of $\alpha _{i}$.

\textbf{2.} \textbf{Language indifference}: By \textbf{A.3.1} and \textbf{%
A.3.2}, in localities with a high percentage of bilinguals, and $B$ as a
common language of communication, bilinguals might feel linguistically
satisfied. That is, they may feel that the actual $\alpha _{i}$ and the
aspiration $\alpha ^{\ast }$ were very close. Then they may overestimate the
actual competitive power of $B$ relative to $A$. In those circumstances, it
might happen that bilinguals do not perceive any additional benefit from
speaking $B$, nor any perceptible frustration when forced to use $A$; that
is, both $m(\alpha _{i})-n$ and $c(\alpha _{i})$ will be nearly $0$. If
payoff differences between using either $A$ or $B$ are not perceived,
bilinguals might develop linguistic indifference between the two official
languages: $A\sim B$ (where $\sim $ denotes the binary relation of
indifference).

Notice that we could have introduced \textit{language }$B$\textit{\ loyalty}%
. But this would just add more complexity without relevant changes, since
loyalty would not change the negative slope of $m(\alpha _{i})$ and $%
c(\alpha _{i})$. It could only make them flatter.

\subsection{Strategies}

The pure strategies of the LUG, $R$ and $H$, describe two frequent
behaviours observed in minority bilingual populations and, therefore, in the
sample population from which the data, used in the present work, are
obtained. Thus, real-life bilingual behaviours are the inspiration for the
strategies $H$ and $R$ of the LUG. Strategy $H$ represents (or has as a 
\textit{prototype}) a conventional behaviour with respect to the use of $B$;
i.e. $H$ would describe the mainstream of the bilingual community. It would
be those bilinguals who when meeting an unknown interlocutor would consider
not polite and disrespectful to start the conversation in the minority
language $B$ (see [10]). It would also represent those bilinguals who, in
high $\alpha _{i}$ contexts, tend to \textit{code-switch} between $B$ and $A$%
, and fall into the \textit{language indifference, }$A\sim B$,\textit{\ }%
mentioned in the previous section. It would include too those bilinguals
who, in low\textbf{\ }$\alpha _{i}$ contexts, with low opportunities to
speak the language, will make no efforts to avoid forgetting $B$.

Strategy $R$ has as a \textit{prototype} the militant of the minority
language. Militants are frequently political and cultural activists.
Usually, they know each other, and are well known by the rest of the
community, as organizers of campaigns to promote the use of $B$ or to change
the laws when they constrain its use. They may also run the cultural clubs
mentioned in the previous section, where bilinguals may meet and talk in $B$%
. Militants behave as \textit{bilingual hunters}. If the militant has
imperfect information about the interlocutor's linguistic type (bilingual or
monolingual), then she, as a speaker or as a respondent, will use $B$ or
send signals of wanting to use $B$ forcing the interlocutor to reveal her
linguistic type. Militants of Basque are gathered around \textit{Euskaraldia}
[4]; see also [11]. For militants of Welsh, see [12] on the \textit{Welsh
Language Society}).

\section{The LUG's Matrix of Expected Payoffs and the Replicator Equation}

We assume that the LUG is played at each locality $i$ of the country where $%
B $ is spoken.\textsl{\ }We choose the year of the census or the
sociolinguistic survey, and take as given the proportion of bilinguals
reported for that year, $\alpha _{i}$ and the total number of bilinguals $%
N_{i}$ of the locality. Linguistic preference (\textbf{A.3}) satisfaction
induces a continuous play of the LUG, which in turn produces changes in the
language use population state, and in the payoffs to the pure strategies.
Hence we will have a language use dynamics in continuous time. We model this
dynamics with the \textit{one-population replicator dynamics} attached to
the LUG. The replicators are the pure strategies $R$ and $H$. At any moment $%
t$ of time in a given locality $i$ of the country under consideration, there
is a \textit{language use population state} $%
(N_{iR}(t)/N_{i},N_{iH}(t)/N_{i})$, where $N_{ij}(t)/N_{i}$ represents the
share of bilinguals of locality $i$ playing pure strategy $j$ at $t$ $%
(j=R,H) $.

Let $\alpha _{i}$ be the proportion of bilinguals in locality $i$ reported
in the chosen year of the survey.\textsl{\ }From Fig 1 in the main text,
describing the LUG, the bilinguals expect a payoff according to the pure
strategy chosen and the realized state of nature. By assumption \textbf{A.2, 
}bilinguals know\textbf{\ }the local proportions $\alpha _{i}$. Therefore,
their \textit{expectations} are based on that knowledge. Hence, they\textbf{%
\ }assign probabilities, $\alpha _{i}$ and ${1-\alpha }_{i}$, to the \textit{%
Bilingual} and \textit{Monolingual} states, respectively. Then if the
bilingual chooses strategy $R$ and the realized state is \textit{Bilingual},%
\textit{\ }she expects to get $m(\alpha _{i})$ with probability $\alpha _{i}$
(no matter the strategy chosen by the bilingual interlocutor); and if the 
\textit{Monolingual} state is realized she expects to get $n-c(\alpha _{i})$
with probability ${1-\alpha }_{i}$. This case is represented by the
components ${a}_{11}$, ${b}_{11}$, ${a}_{12}$ and$\ b_{21}$ of the expected
payoff matrix shown below. If the chosen strategy is $H$, and the realized
state is \textit{Bilingual }she expects to get $m(\alpha _{i})$ with
probability $\alpha _{i}$\textit{\ }if the bilingual interlocutor plays $R$;
and if the \textit{Monolingual} state is realized she expects to get $n$
with probability ${1-\alpha }_{i}$. This case is represented by the
components $a_{21}$ and ${b}_{12}$. Finally, if both bilinguals choose to
play $H$, they expect to get $n$ for sure, as shown by the components $%
a_{22} $ and $b_{22}$. Thus, the \textit{expected} \textit{payoffs} are
represented in the following matrix:

\begin{center}
\begin{tabular}{ccc}
& $\mathbf{R}$ & $\mathbf{H}$ \\ \cline{2-3}
$\mathbf{R}$ & \multicolumn{1}{|c}{${a}_{11},$ ${b}_{11}$} & 
\multicolumn{1}{|c|}{${a}_{12},$ ${\ b}_{12}$} \\ \cline{2-3}
$\mathbf{H}$ & \multicolumn{1}{|c}{$a_{21}${\ , }$\ \ b_{21}$} & 
\multicolumn{1}{|c|}{$a_{22}$, $\ b_{22}$} \\ \cline{2-3}
\end{tabular}
\end{center}

Where ${a}_{11}=$ ${b}_{11}={a}_{12}=\ b_{21}={\alpha }_{i}({m(\alpha }_{i}){%
-n)-c({\alpha }}_{i}{)(1-\alpha }_{i}{)}$, $a_{21}={b}_{12}={\alpha }_{i}({%
m(\alpha }_{i}){-n)}$, and $a_{22}=b_{22}=0$. Note that $n$ has been deleted
since it appears in all cells. By \textbf{A.3}, and a given $\alpha _{i}\in
(0,\alpha ^{\ast })$, ${\alpha }_{i}({m(\alpha }_{i}){-n)-c({\alpha }}_{i}{%
)(1-\alpha }_{i}{)>0}$ and ${\alpha }_{i}({m(\alpha }_{i}){-n)>0}$. This is
a symmetric matrix with the structure of the well known so-called 'Hawk-Dove Game'. Let $%
p_{i}=N_{iR}(t)/N_{i}$ be the proportion of bilinguals of locality $i$ who
play strategy $R$ at time $t$. The matrix $\mathbf{A}$ denotes the expected
payoffs to the bilingual player in the row position (note that, by symmetry,
the transpose of $\mathbf{A}$ denote the expected payoffs to column player):

\begin{equation*}
\mathbf{A}=\left[ 
\begin{array}{cc}
a_{11} , & a_{12} \\ 
a_{21} , & a_{22}%
\end{array}%
\right]
\end{equation*}

Since the LUG is played continuously by pairwise random matches, we may
assume that the minority language use population state, $\mathbf{p}_{i}%
\mathbf{(t)}=(p_{i}(t),1-p_{i}(t))=(N_{iR}(t)/N_{i},N_{iH}(t)/N_{i})$,
evolves as a differentiable function of time $t$ (from now on, we delete $t$
from the notation). The rate of increase of the share of bilinguals playing $%
R$, $\overset{\bullet }{p_{i}}/p_{i}$, depends on the expected payoffs to
strategy $R$, $\mathbf{(Ap}_{i}\mathbf{)}_{R}$, relative to the average
expected payoffs, $\mathbf{p}_{i}^{\mathbf{T}}\mathbf{Ap}_{i}$. Thus, the 
\textit{one-population replicator dynamics} associated to the LUG is:%
\begin{equation*}
\overset{\bullet }{p_{i}}/p_{i}=\mathbf{(Ap}_{i}\mathbf{)}_{R}-\mathbf{p}%
_{i}^{\mathbf{T}}\mathbf{Ap}_{i}
\end{equation*}

Therefore, 
\begin{equation*}
\overset{\bullet }{p_{i}}=p_{i}(1-p_{i})[\alpha _{i}(m(\alpha
_{i})-n)(1-p_{i})-c(\alpha _{i})(1-\alpha _{i})]
\end{equation*}%
is the differential equation for the evolution of the share of bilinguals
playing pure strategy $R$ who will use language $B$ in the matchings with
other bilinguals. The share of bilinguals who play $H$, will evolve in the
opposite direction, so there is no need to indicate the differential
equation $1-\overset{\bullet }{p_{i}}$. The rest points for the equation are 
$p_{i}=1$, $p_{i}=0$, and the interior evolutionary stable strategy (ESS)
equilibrium $p_{i}^{\ast }=p^{\ast }(\alpha _{i})$, obtained from $[\alpha
_{i}(m(\alpha _{i})-n)(1-p_{i})-c(\alpha _{i})(1-\alpha _{i})]=0.$%
\begin{equation}
p_{i}^{\ast }=p^{\ast }(\alpha _{i})=1-\frac{(1-\alpha _{i})c(\alpha _{i})}{%
\alpha _{i}(m(\alpha _{i})-n)}\   \label{eqn(1)}
\end{equation}

Note that $p_{i}^{\ast }$ is a global attractor for all $p_{i}\in $ $(0,1)$:
suppose all $p_{i}$ such that $0<p_{i}<p_{i}^{\ast }$. Then $p_{i}<1-\frac{%
(1-\alpha _{i})c(\alpha _{i})}{\alpha _{i}(m(\alpha _{i})-n)}$ and so $%
\alpha _{i}(m(\alpha _{i})-n)(1-p_{i})>c(\alpha _{i})(1-\alpha _{i})$.
Hence, $\overset{\bullet }{p_{i}}>0$ which would lead $p_{i}$ toward $%
p_{i}^{\ast }$. If $1>p_{i}>p_{i}^{\ast }$, we can see, using the same
procedure, that $p_{i}$ decreases toward $p_{i}^{\ast }$. Thus, $p_{i}=1$, $%
p_{i}=0$ are unstable, and $p_{i}^{\ast }$ is an evolutionary stable
strategy (ESS) Nash equilibrium.

\mathstrut

\textbf{Remark 1:} The equilibria of the LUG, in the framework of pairwise
strategic interactions represented as a symmetric two player game, require
the following assumptions:.

1. The player role or position in the game does not condition the choice of
action. That is, both the row player (or player I) and the column player (or
player II) will choose freely either $R$ or $H$.

2. Who is the speaker (or who initiates the conversation), and who is the
respondent is not conditioned by the player position nor by the choice of
strategy. In particular, the row (column) player is not necessarily the
speaker (respondent).

\subsection{The Evolutionary Stable Equilibrium of the LUG as a Linguistic
Convention}

The ESS equilibrium, $p_{i}^{\ast }$, viewed as a \textit{linguistic
convention}, partitions the bilingual population of each locality, $N_{i}$,
in two groups: the group $N_{i}p_{i}^{\ast }=N_{iR}^{\ast }$ consists of all
the bilinguals of locality $i$ who play strategy $R$ in equilibrium; and $%
N_{i}(1-p_{i}^{\ast })=N_{iH}^{\ast }$, consists of all the bilinguals who
play strategy $H$ in equilibrium. Any member of $N_{iR}^{\ast }$ will speak
in $B$ whenever she meets a bilingual (recall that strategy $R$ discovers
who in a matching is bilingual or monolingual). However, when a bilingual of
the group $N_{iH}^{\ast }$ meets another bilingual of the same group, they
will speak in $A$. A bilingual of this latter group will use $B$ only when
she encounters a bilingual of the $N_{iR}^{\ast }$ group.

As any other convention , the linguistic one, defined by $p_{i}^{\ast }$,
will become a self-enforcing mechanism of (language) coordination [13], hard
to remove, which could extend to domains where information is not private,
such as family, friends. The Secretary of Linguistic Policy for Basque made
the following statement in commenting the data of the \textit{V
Sociolinguistic Survey}: \textquotedblleft In the last twenty years the use
of Basque in the family has decreased one per cent.\textquotedblright\ [14].

Note that, given $\alpha _{i}$, when the ESS reaches values in the interval $%
p_{i}^{\ast }\in (0,0.293)$, then the matching probability between
bilinguals who will shift to $A$\ will be higher than the matching
probability of bilinguals who will use $B$;\ that is, $(1-p_{i}^{\ast
})(1-p_{i}^{\ast })>p_{i}^{\ast }\times p_{i}^{\ast }+p_{i}^{\ast
}(1-p_{i}^{\ast })+(1-p_{i}^{\ast })p_{i}^{\ast }$.

\section{Models of Expected Language B Use}

The statistical \textit{predictive} \textit{use of B} models in the main
text are based on the models of \textit{expected use} of $B$ which we
describe in the following. The models of expected use are based on the ESS
equilibrium function $p_{i}^{\ast }=p^{\ast }(\alpha _{i})=1-\frac{(1-\alpha
_{i})c(\alpha _{i})}{\alpha _{i}(m(\alpha _{i})-n)}$, obtained from (\ref%
{eqn(1)}),\textsl{\ }where $\alpha _{i}$ is the given bilingual proportion
of locality $i$ $\in \{$all localities quoted in the survey year of the
country under consideration$\}$. To calculate the expected percentage of
conversations in language $B$ at locality $i$, we should note that, by the
LUG model, a militant of the $B$ language (i.e. the prototype of an $R$
player) must participate in each conversation. Therefore, we need to
calculate the percentage of matches with militants involved. We only need
two interlocutors to determine the language. Additional people, either will
adapt or not join the conversation. We know from combinatorics that to
calculate the frequencies of composite events, we need to take into account
the order; that is, both ($R$ $player+H$ $player$) and ($H$ $player+R$ $%
player$) have to be counted. To these two events, one must add the frequency
of ($R$ $player+R$ $player$). Since the frequency of an $R$ player is $%
\alpha _{i}p_{i}^{\ast }$ and that of an $H$ player is $\alpha
_{i}(1-p_{i}^{\ast })$, we get:

\begin{equation}  \label{3ast}
\alpha _{i}p_{i}^{\ast }\times \alpha _{i}(1-p_{i}^{\ast })+\alpha
_{i}(1-p_{i}^{\ast })\times \alpha _{i}p_{i}^{\ast }+\alpha _{i}p_{i}^{\ast
}\times \alpha _{i}p_{i}^{\ast }=2\alpha _{i}^{2}p_{i}^{\ast
}-\alpha_{i}^{2}p_{i}^{\ast 2}
\end{equation}

Note that (\ref{3ast}) implicitly assumes that the observed frequencies
correspond to the percentage of conversations in $B$ resulting from random
matches. However, one would realistically expect that, in the sample
population of each locality, the use of $B$ in the streets would occur both
in random and non-random matches. The inclusion of the latter type of
matches will (most likely) increase the use of $B$ because of the
bilinguals' language preferences, in particular, militants' preferences.
Moreover, militants are more likely (i.e., more frequently) to know or
recognize each other. This suggests that (\ref{3ast}) will experience two
kind of changes due to non-random matches. First, the percentage of
conversations in $B$ may increase as a whole; and second, for the given
reasons, the fraction of matches with two militants involved will increase.
These changes lead us to the following model of expected street use of $B$.

\textbf{Expected Street Use (KE) }: Based on the ESS equilibrium function ${%
p_{i}^{\ast }=p(\alpha }_{i})$ (\ref{eqn(1)}), for a given $\alpha _{i}$, we
propose the following expected street use of B in locality $i$: 
\begin{equation}
E[KE|\alpha _{i},p_{i}^{\ast }]=c_{1}\left( 2\alpha _{i}^{2}p_{i}^{\ast
}-c_{2}\alpha _{i}^{2}p{_{i}^{\ast }}^{2}\right) \ .
\end{equation}
with unknown constants $c_{1}>0$ and $c_{2}\leq 1$. When $c_{1}=$ $c_{2}=1$,
we will have the same percentage of conversations in $B$ as in the
unrealistic situation of only taking into account random matches. One may
argue that $c_{1}\approx 1$, assuming that the change in (\ref{3ast}) is
mainly due to the increased matches between militants. For that reason, $%
c_{2}$ is likely to be much smaller than 1. After trying different values,
we found an excellent data fit when $c_{2}=0$ in the empirical predictive
street use of the main text.

\mathstrut

\textbf{Expected Daily Use (DU)}: 
\begin{equation}
E[DU|\alpha _{i},p_{i}^{\ast }]=c_{0}\alpha _{i}p_{i}^{\ast }\ .
\label{model-DU}
\end{equation}

\mathstrut for an unknown positive constant $c_{0}$. For modelling the
expected daily use, it is assumed that almost all individuals who play
strategy $R$ will answer (in the census or survey) that they use $B$ every
day, whereas almost all individuals playing strategy $H$ will answer that
they do not. This would actually assume that $c_{0}\approx 1$. However, in
the main text we build the empirical daily use model, and show that we do
not need to assume $c_{0}\approx 1$.

\section{Econometric Specification of the Models of Predictive Use of
Basque, Irish and Welsh}

The predictive models will test our LUG model along the observed data of
street use of Basque $KE_{i}$, and local daily use of Irish and Welsh, $%
DU_{i}$. To build the empirical versions of $PKE(\alpha _{i})$ and $%
PDU(\alpha _{i})$, we need to specify the function $p^{\ast }(\alpha _{i})$.
We start by specifying $m(\alpha _{i})$ and $c(\alpha _{i})$ as simple
functions satisfying \textbf{A.3}. Let us suppose that $m(\alpha _{i})$ is a
simple decreasing function of the type $\frac{K}{\alpha _{i}}$, where $K>0$
is a constant. For any $\alpha _{i}<\alpha ^{\ast }<1$, where $\alpha ^{\ast
}$ is the country's aspiration, we have $m(\alpha _{i})>n$, such that the
bilingual speaker of locality $i$ gets a positive profit whenever she
coordinates in $B$. Profits would be zero in the hypothetical case where $%
\alpha ^{\ast }<1$ is reached; that is, at $\alpha ^{\ast }$, $m(\alpha
^{\ast })=\frac{K}{\alpha ^{\ast }}=n$. Then for $\alpha _{i}<\alpha ^{\ast
} $, and a given value of $n>0$, we get $K=\alpha ^{\ast }n<n$ , and so the
weighted profit $b(\alpha _{i})=(m(\alpha _{i})-n)\frac{\alpha _{i}}{%
(1-\alpha _{i})}$ is a decreasing function in $\alpha _{i}$.

By assumption, \textbf{A.3}, for any $\alpha _{i}<\alpha ^{\ast }$, the
frustration cost function is strictly smaller than the weighted benefit
function$:$ 
\begin{equation*}
c(\alpha _{i})<(m(\alpha _{i})-n)\frac{\alpha _{i}}{1-\alpha _{i}}
\end{equation*}%
Then 
\begin{equation}
c(\alpha _{i})=(m(\alpha _{i})-n)\frac{\alpha _{i}}{(1-\alpha _{i})}-\tilde{b%
}(\alpha _{i})  \label{eqn(2)}
\end{equation}%
for some $\tilde{b}(\alpha _{i})>0$ denoting the net benefit. Inserting
equation (\ref{eqn(2)}) in (\ref{eqn(1)}) we obtain 
\begin{equation*}
p^{\ast }(\alpha _{i})=\frac{\alpha _{i}(m(\alpha _{i})-n)-c(\alpha
_{i})(1-\alpha _{i})}{\alpha _{i}(m(\alpha _{i})-n)}=\frac{\tilde{b}(\alpha
_{i})(1-\alpha _{i})}{\alpha _{i}(m(\alpha _{i})-n)}\ ,
\end{equation*}%
and substituting $m(\alpha _{i})=\frac{K}{\alpha _{i}}$ gives 
\begin{equation}
p^{\ast }(\alpha _{i})=\frac{\tilde{b}(\alpha _{i})(1-\alpha _{i})}{%
K-n\alpha _{i}}\ .  \label{eqn(3)}
\end{equation}%
Equation (\ref{eqn(3)}) shows how the ESS equilibrium proportion of the
bilingual population playing $R$ changes with $\alpha _{i}$. The denominator
is positive because $m(\alpha _{i})=\frac{K}{\alpha _{i}}>n$ for all $%
0<\alpha _{i}<\alpha ^{\ast }$. Hence $p_{i}^{\ast }=p^{\ast }(\alpha
_{i})>0 $, and it is increasing in $\alpha $ if $\tilde{b}(\alpha _{i})$ is
not decreasing faster than $\frac{1-\alpha _{i}}{\alpha _{i}(m(\alpha
_{i})-n)}$ is increasing. Note that the first derivative of $g(\alpha _{i})=%
\frac{1-\alpha _{i}}{\alpha (m(\alpha _{i})-n)}$ with respect to $\alpha
_{i} $ is $g^{,}(\alpha _{i})=\frac{n-K}{(K-n\alpha _{i})^{2}}$. Hence, for $%
\alpha _{i}<\alpha ^{\ast }<1$, $g^{,}(\alpha _{i})>0$ since $K=\alpha
^{\ast }n<n$. So one would assume that the net benefit function $\tilde{b}%
(\alpha _{i})$ has a well defined first derivative. Finally, let $\check{b}:=%
\tilde{b}/n$ denote the relative net benefit (recall, $n>0$ is constant).
Substituting $K=n\alpha ^{\ast }$ in the denominator of (\ref{eqn(3)}), we
get 
\begin{equation}
p^{\ast }(\alpha _{i})=\frac{\check{b}(\alpha _{i})(1-\alpha _{i})}{(\alpha
^{\ast }-\alpha _{i})}\ .  \label{eqn(4)}
\end{equation}%
Since $p^{\ast }(\alpha _{i})\in (0,1)$, we have $\check{b}(\alpha
_{i})(1-\alpha _{i})<(\alpha ^{\ast }-\alpha _{i})$, where $1>\alpha ^{\ast
}>\alpha _{i}>0$, and hence $0<\check{b}(\alpha _{i})<1$. As said above, the 
\textit{aspiration function} $S(\alpha _{i})$ arranges all local aspirations
inside a similarity interval, reflecting the agreement among the local
aspirations, $\alpha _{i}^{\ast },$ and the country's aspiration $\alpha
^{\ast }$. That is, for all $\alpha _{i}$, $S(\alpha _{i})=\alpha _{i}^{\ast
}\simeq \alpha ^{\ast }$, with $0<$ $\alpha _{i}<$ $\alpha ^{\ast }<1$
(where $\simeq $ denotes similarity). Then we may specify $\alpha ^{\ast
}\simeq \alpha _{i}^{\ast }=\alpha _{i}^{\beta _{3}}$, and capture \textbf{%
A.3.3} by specifying $\check{b}(\alpha _{i})$ as $\check{b}(\alpha
_{i})=\beta _{1}(\alpha _{i}^{\beta _{3}}-\alpha _{i})^{\beta _{2}}$, for
unknown $\beta _{1}$, $\beta _{2}$, $\beta _{3}$; for the model to make
sense, we work with the restrictions $\beta _{1}>0$ and $0<\beta _{3}<1$.
Then (\ref{eqn(4)}) is converted into 
\begin{equation}
p^{\ast }(\alpha _{i})=\ \beta _{1}(1-\alpha _{i})(\alpha _{i}^{\beta
_{3}}-\alpha _{i})^{\beta _{2}-1}\ .  \label{(eqn(5))}
\end{equation}

Using (\ref{(eqn(5))}), we substitute $p^{\ast }(\alpha _{i})$ in the $%
PKE(\alpha _{i})$ model, where it is assumed $c_{2}=0$, and in the $%
PDU(\alpha _{i})$ model of predicted use of $B$ in equilibrium: 
\begin{eqnarray}
PKE(\alpha _{i}) &=&2c_{1}\beta _{1}\alpha _{i}^{2}(1-\alpha _{i})(\alpha
^{\beta _{3}}-\alpha _{i})^{\beta _{2}-1}\ =\overset{\thicksim }{\beta _{1}}%
\alpha _{i}^{2}(1-\alpha _{i})(\alpha ^{\beta _{3}}-\alpha _{i})^{\beta
_{2}-1} \\
PDU(\alpha _{i}) &=&c_{0}\beta _{1}\alpha _{i}(1-\alpha _{i})(\alpha
_{i}^{\beta _{3}}-\alpha _{i})^{\beta _{2}-1}\ =\overset{\smallsmile }{\beta
_{1}}\alpha _{i}(1-\alpha _{i})(\alpha _{i}^{\beta _{3}}-\alpha _{i})^{\beta
_{2}-1}  \label{PDU}
\end{eqnarray}%
These are the models we will study empirically for Basque, Irish and Welsh.

\mathstrut

\textbf{Remark}: It should be clear that for each (census or linguistic
survey) year and language, the predictive models have three parameters:
either $\overset{\thicksim }{\beta _{1}}$ or $\overset{\smallsmile }{\beta
_{1}}$, $\beta _{2} $ and $\beta _{3}$.

\mathstrut

As it happens with all models, some assumptions of the LUG could be, in
practice, violated. For instance, when in some matches interlocutors are
fully informed of the linguistic type of each other. This is the reason why
in the empirical analysis error terms are added. More specifically, in order
to estimate the models from the samples $\{KE_{cti},\alpha
_{cti}\}_{i=1}^{n_{ct}}$, $\{DU_{cti},\alpha _{cti}\}_{i=1}^{n_{ct}}$ for
language sample $c$ in year $t$, one might consider either 
\begin{equation}
KE_{cti}=PKE_{cti}+\varepsilon _{cti}\ ,\quad DU_{cti}=PDU_{cti}+\epsilon
_{cti}\ ,  \label{eqn(5)}
\end{equation}%
(where $\varepsilon _{cti}$ and $\epsilon _{cti}$ are mean zero error terms)
or, as a model with multiplicative structure, 
\begin{equation}
\log (KE_{cti})=\log (PKE_{cti})+\tilde{\varepsilon}_{cti}\ ,\quad \log
(DU_{cti})=\log (PDU_{cti})+\tilde{\epsilon}_{cti}\ .  \label{log-model}
\end{equation}%
This is done by least squares under the constraints that $\overset{\thicksim 
}{\beta _{1}}>0$, $\overset{\smallsmile }{\beta _{1}}>0$ and $0<\beta _{3}<1$%
. Note that (\ref{eqn(5)}) and (\ref{log-model}) require different
assumptions on the (random) deviations from the mean. They are, however, not
testable, so that we have no particular a priori preference. While the
general findings are quite similar resulting from one or the other
estimation strategy, predicting the language use from the logarithmic
version (and consequently $\widehat{\log (KE)}$ or $\widehat{\log (DU)}$) is
somewhat more complex since one has to correct for the - in our case
heteroscedastic - error dispersion because $E[\log (KE)|\alpha _{i}]<\log
E[KE|\alpha _{i}]$. The same holds for $DU$. Also, the data fits when
looking at the untransformed data did not look very convincing. We therefore
give the least square estimates resulting from model (\ref{(eqn(5))}). All
estimates are shown, together with nonparametric fits of $KE$ ($DU$) on $%
\alpha _{i}$ using local linear estimators and local bandwidths with
Epanechnikov kernel. Specifically, we used the command \texttt{locfit} of
the R-package 'locfit' with degree $1$ and nearest neighbor fraction set to
0.25 for Basque and Welsh, but the 0.7 for Irish due to the extremely
asymmetric distribution. These settings were also used for the test
statistics.

\section{The Predictive Equilibrium Functions and Parameter Estimates}

In Tables S1-S3 are given the estimates of $\overset{\thicksim }{\beta _{1}}$%
, $\overset{\smallsmile }{\beta _{1}}$, $\beta _{2}$ and $\beta _{3}$,
toghether with the number of observations per year, their bootstrap standard
errors and 95\% bootstrap confidence intervals. Note that the parameter
estimates are highly correlated to each other such that their individual
confidence interval are of little practical interest. Further, recall that
our estimates of $\overset{\thicksim }{\beta _{1}}$ and $\overset{%
\smallsmile }{\beta _{1}}$ are even a nonseparable (and therefore hardly
interpretable) composition of model parameters. However, this is not a
problem fot our investigation. Recall that we have a behavioural game model,
the LUG, whose evolutionary stable equilibrium predicts, in each locality $i$
where $B$ is spoken, the proportion of bilinguals who shift to language $A$.
The purpose of the empirical study is the validation of the LUG model, not
the interpretation of numerical outcomes of any parameter. Hence, instead of
looking at the confidence intervals of the parameter estimates, we should
concentrate on the confidence intervals of the empirical predictive
equilibrium functions $PKE(\alpha _{i})$ and $PDU(\alpha _{i})$, which are
the empirical representation of our LUG model. We want to know whether the
predictions of $PKE(\alpha _{i})$ and $PDU(\alpha _{i})$ fit well the
observations of minority language use.

While the confidence bands of the functions are very narrow, the 95\%
confidence intervals for the parameter estimates are quite wide due to
extremely high correlations (not shown) between the parameter estimates.
These, like standard errors and the \textit{p-values} of our test, are
estimated by wild bootstrap. In Figs. S1-S3, the thick solid line is the
model-based estimate with confidence bands indicated by thin solid lines.
The dashed lines are the nonparametric (i.e., model-free) data fits, and the
grey circles indicate the recorded observations. To see better the
curvature, we have also plotted a 45$^{0}$ line, and a horizontal line at $%
\alpha _{i}=0.$ The functions are estimated from different samples taken
from the language use data sources. For Basque we have data of $\alpha _{i}$
and street use, $KE_{i}$, from between 53 to 175 municipalities for the
years 1993, 1997, 2001,2006, 2011 and 2016 (source: \textit{Soziolinguistika
Klusterra}). For Irish, we have data from about 180 so-called 'local
electoral areas' obtained from different censuses. Note that for Irish we
mainly refer to 2006 and 2011 because it is only since 2006 that there is a
clear definition of daily use, $DU_{i}$, outside the educational system (we
are uncertain that the $DU_{i}$ of 2002 included the use of Irish in the
schools or not). For Welsh $DU_{i}$ data are from 22 local authorities (2005
and 2014) (source: [2]). The sources of data are given in section 1 of the
present SI.

The $PDU(\alpha _{i})$ for Welsh is almost parallel to the $45^{o}$ line.
When $\alpha _{i}$ is above $0.6$, so bilinguals are a clear majority, then
the function immediately shifts to the $45^{o}$ line, and has the same
properties as those of Basque. For Irish we see a clear difference as
compared to Basque and Welsh. The latter two have a more intensive use than
Irish.

All model-based estimates come very close to the nonparametric (i.e.
model-free) data fits, excepts maybe for extreme values and outliers. In
particular, most of the time the confidence bands include the nonparametric
fit. This clearly supports the LUG model.

Each empirical equilibrium model, the $PKE(\alpha _{i})$ for Basque and the $%
PDU(\alpha _{i})$ for Irish and Welsh, gives rise to an strictly increasing
and convex relation between the local proportion of bilinguals, $\alpha _{i}$%
, and the predicted local use of $B$ in equilibrium. It could be argued that
intuition might suggest that the predictive functions should be increasing
and convex, However, these two properties alone cannot explain the variation
observed in the data. There is, still, plenty of space for model
mis-specification.

\begin{figure}[tbh]
	\begin{center}
		\includegraphics[width=15.0cm,height=10cm,angle=0]{DataPrograms/reg1B-New.jpg}
	\end{center}
	\caption{$PKE(\protect\alpha _{i})$ \textbf{for Basque}: Solid lines.
		Thick line is the estimate, thin lines give the 95\% confidence bands. The
		dashed lines are nonparametric kernel regression fits.}
	\label{figS8}
\end{figure}
\begin{figure}[tbh]
	\begin{center}
		\includegraphics[width=15.0cm,height=5.0cm,angle=0]{DataPrograms/reg1I-bNew.jpg}
	\end{center}
	\caption{\textbf{\ }$PDU(\protect\alpha _{i})$ \textbf{for Irish}:
		Solid lines. Thick line is the estimate, thin lines give the 95\% confidence
		bands. The dashed lines are nonparametric kernel regression fits.}
	\label{figS9}
\end{figure}
\begin{figure}[tbh]
	\begin{center}
		\includegraphics[width=10.cm,height=5.0cm,angle=0]{DataPrograms/reg1W-bNew.jpg}
	\end{center}
	\caption{$PDU(\protect\alpha _{i})$ \textbf{for Welsh:} Solid lines. Thick
		line is the estimate, tin lines give the 95\% confidence bands. The dashed
		lines are nonparametric kernel regression fits.}
	\label{figS10}
\end{figure}
%%%%%%%%%%%%%% Basque
\begin{table}[tbh]
\caption{Parameter estimates (with standard deviations in parenthesis) and $%
95\%$ bootstrap confidence intervals (C.I.) for the Basque municipals; $obs.$
indicates number of observations.}
\label{tab1}
\begin{center}
\begin{tabular}{l|llllll}
{year} & 1993 & 1997 & 2001 & 2006 & 2011 & 2016 \\ \hline\hline
$\overset{\thicksim }{\beta _{1}}$ & .915 (.044) & .890 (.027) & .946 (.024)
& 1.07 (.026) & .849 (.036) & 1.10 (.024) \\ 
C.I. & [.880;.944] & [.857;.929] & [.918;1.02] & [1.03;1.13] & [.776;.934] & 
[1.09;1.17] \\[1mm] 
$\beta_2$ & .041 (.018) & .030 (.015) & .003 (.014) & .039 (.036) & -.191
(.031) & .008 (.009) \\ 
C.I. & [.008;.077] & [.000;.060] & [-.019;.035] & [-.021;.116] & 
[-.233;-.116] & [.000;.033] \\[1mm] 
$\beta_3$ & .044 (.040) & .089 (.024) & .011 (.011) & .032 (.023) & .013
(.023) & .001 (.005) \\ 
C.I. & [.019;.074] & [.055;.116] & [.000;.036] & [.001;.096] & [.001;.088] & 
[.000;.015] \\ \hline\hline
obs. & 96 & 116 & 127 & 53 & 74 & 175%
\end{tabular}%
\end{center}
\end{table}
%%%%%%%%%%%%%%%%% Irish
\begin{table}[tbh]
\caption{Parameter estimates (with standard deviations in parenthesis) and $%
95\%$ bootstrap confidence intervals (C.I.) for the Irish local election
areas; $obs.$ indicates number of observations.}
\label{tab2}
\begin{center}
\begin{tabular}{l|lll}
year & 2002 & 2006 & 2011 \\ \hline\hline
$\overset{\smallsmile }{\beta _{1}}$ & .043 (.012) & .007 (.379) & .020
(.139) \\ 
C.I. & [.042;.085] & [.007;1.59] & [.016;.535] \\[1mm] 
$\beta_2$ & -1.31 (.083) & -1.42 (1.26) & -1.02 (.801) \\ 
C.I. & [-1.33;-1.04] & [-1.509;3.06] & [-1.12;2.22] \\[1mm] 
$\beta_3$ & .237 (.044) & .317 (.113) & .100 (.099) \\ 
C.I. & [.092;.245] & [.019;.547] & [.013;.531] \\ \hline\hline
obs. & 180 & 180 & 200%
\end{tabular}%
\end{center}
\end{table}
%%%%%%%%%%%%%%%%% Welsh
\begin{table}[tbh]
\caption{Parameter estimates (with standard deviations in parenthesis) and $%
95\%$ bootstrap confidence intervals (C.I.) for the Welsh local authorities.}
\label{tab3}
\begin{center}
\begin{tabular}{l|ll|ll}
& \multicolumn{2}{c}{2004-2006} & \multicolumn{2}{c}{2013-2015} \\ 
& estimate (s.e.) & 95\% C.I. & estimate (s.e.) & 95\% C.I. \\ \hline\hline
$\overset{\smallsmile }{\beta _{1}}$ & .461 (.046) & [.349;.522] & .429
(.020) & [.390;.474] \\ 
$\beta_2$ & -.538 (.050) & [-.613;-.414] & -.667 (.026) & [-.693;-.585] \\ 
$\beta_3$ & .004 (.035) & [.0004;..095] & .004 (.008) & [.0002;.027] \\ 
\hline\hline
obs. & \multicolumn{2}{c}{22} & \multicolumn{2}{c}{22} %
\end{tabular}%
\end{center}
\end{table}

\subsection{Confidence Bands}

We continue the empirical study with another formal test. We say `another'
since the provision of confidence bands is equivalent to a particular
statistical test. More specifically, we apply the nonparametric
specification test of H\"{a}rdle and Mammen [15] which takes as test
statistic the Euclidean distance between the smoothed version of the
model-based parametric fit and the nonparametric fit. The `smoothed version'
means that the parametric fit gets convoluted with the same kernel and
bandwidth we used for the nonparametric fit to avoid rejecting our
hypothesis simply because of a smoothing bias inherited by the nonparametric
fit. Then the bootstrap p-values are: for Basque $0.728$ for 1993, $0.408$
for 1997, $0.559$ for 2001, $0.054$ for 2006, $0.479$ for 2011, and $0.003$
for 2016. For Irish $0.055$ for 2002, $0.032$ for 2006, and $0.095$ for
2011; and for Welsh we get a p-value of $0.075$ for 2005 and $0.080$ for
2014. This, together with the graphs, indicate that the model adapts
reasonably well to the observed data. The reason for the low p-values in
some years, that can also be detected in the pictures, is due to the $\alpha
_{i}$ values for which the nonparametric line is far outside the confidence
bands.

To calculate the p-values, uniform confidence bands, standard errors and
confidence intervals, we generated 1000 bootstrap samples $\{Y_{i}^{\ast
},\alpha _{i}\}_{i=1}^{n}$ where $Y_{i}^{\ast }:=\widehat{Y_{i}}+(Y_{i}-%
\widehat{Y_{i}})\cdot \varepsilon _{i}$ with $Y_{i}$ being $KE_{i}$ (or $%
DU_{i}$), $\widehat{Y_{i}}$ our estimated prediction model, and $\varepsilon
_{i}$ randomly drawn from a standard normal. We also checked with centred
and normalized chi-square to guarantee non-negative responses [15], and a
two-point distribution to account better for potential asymmetries [16]. We
present the version with standard normal $\varepsilon _{i}$ as these seem to
calibrate best nonparametric test for moderate sample sizes [17]. Then, for
example the uniform confidence bands for \textit{PKE} were constructed in
the following way. Define 
\begin{equation*}
T:=\mathrel{\mathop{sup}\limits_{\alpha\in (0,1)}^{}}|PKE(\alpha _{i})-%
\widehat{PKE}(\alpha _{i})|/\sigma _{y}(\alpha _{i})
\end{equation*}%
with $\sigma _{y}^{2}(a)=Var[\widehat{PKE}(a)]$. It can be shown that its
bootstrap analogue 
\begin{equation*}
T^{\ast }:=\mathrel{\mathop{sup}\limits_{\alpha\in (0,1)}^{}}|PKE^{\ast
}(\alpha _{i})-\widehat{PKE}^{\ast }(\alpha _{i})|/\sigma _{y}^{\ast
}(\alpha _{i})
\end{equation*}%
is converging in distribution to $T$. Consequently, from our bootstrap
samples we can obtain any quantile $q_{T}$ of $T$. \ The formula $\widehat{%
PKE}(\alpha _{i})\pm q_{T}^{\ast }\sigma _{y}^{\ast }(\alpha _{i})$ provides
us with uniform confidence bands at any wanted quantile. The confidence
bands (as the confidence intervals) can be asymmetric because they are
calculated by this bootstrap method, and therefore reflect the asymmetry of
the distributions of our estimators.

These uniform confidence bands are very useful as the nonparametric test
simply tells us whether the theory model has a low p-value or not; it does
not tell us where a potential problem is. In our case, the bands provide us
with the information that there is not a general, systematic deviation of
our theory model from the nonparametric fit. In fact, apart from outlier
problems on the right hand side of the Irish data, the low p-values for
Basque in 2016 and Irish in 2006 are due to an 'elbow' of the real data
(respectively the nonparametric fit) at around $\alpha _{i}=0.5$, i.e.\ when
bilinguals start to become a majority.

We can conclude that we could not find any empirical evidence against our
theory based model.

\subsection{Nonparametric Estimation procedure}

For ease of notation we always use $KE_{i}$ as observed response variable;
for $DU_{i}$, the methodology works exactly the same way. Given a sample $%
\{\alpha _{i},KE_{i}\}_{i=1}^{n}$ one wants to estimate the conditional
expectation $E[KE_{i}|\alpha _{i}]=g(\alpha _{i})$ under the assumption that 
$g(\cdot )$ is a smooth function having second order Lipschitz continuous
derivatives. The errors $v=KE_{i}-g(\alpha _{i})$ have finite variance. One
may add some conditions on the distribution of $\alpha _{i}$ if one wants to
calculate the statistical properties of the now described estimator: For a
weight or kernel function $K(\cdot )$ for which we chose the Epanechnikov
kernel $K(u)=0.75\cdot (1-u^{2})_{+}$ (the subindex $+$ indicates that the
function is set to zero if $1-u^{2}$ is negative) and bandwidth $h_{x}$ we
take 
\begin{equation}
\widehat{g(x)}=\ \mathrel{\mathop{argmin}\limits_{g,g_1}}\sum_{j=1}^{n}%
\left( KE_{j}-g-g_{1}\cdot (\alpha _{j}-x)\right) ^{2}K(\frac{\alpha _{j}-x}{%
h_{x}})  \label{nonparest}
\end{equation}%
as an estimate for $g(x)$. This is the local linear kernel estimator.
Letting $x$ run over the range of $\alpha $ (over all sample observations $%
\alpha _{i}$) we can draw than the function estimate of $g(\cdot )$ which is
compared with our model for $PKE(\alpha _{i})$.

\section{References}

[1]. Altuna O, Basurto A (2013) \textit{A Guide to Language Use Observation.}
\textit{Survey Methods} (Soziolinguistika Klusterra).

[2]. Jones, HM (2012). \textit{A Statistical Overview of the Welsh Language}%
, The Welsh Language Board. Cardiff.

[3]. Information about the \textit{Welsh Language Commissioner} is available
at https://www.welshlanguagecommissioner.wales/

[4]. Information about \textit{Euskaraldia} is available at
https://euskaraldia.eus/es/

[5]. Kahneman D, Tversky A (1979) Prospect theory: An analysis of decision
under risk.\ \textit{Econometrica} 47(2): 263-289.

[6]. Landry R, Bourhis RY (1997) Linguistic landscape and ethnolinguistic
vitality an empirical study.\ \textit{Journal of Language and Social
Psychology} 16 (1): 23--49

[7]. Rubinstein, A. \textit{Modeling Bounded rationality}. The MIT press.
Cambridge, Massachusetts

[8]. Begum G and Richter M (2015) An experiment on aspiration-based choice.\ 
\textit{J Econ Behav Org} 119, 512--526.

[9]. Begum G,\ Richter M, Tsur M (2016) Aspiration-based choice theory.\
Working Paper.

[10]. Amorrortu, E,, Ortega, A., Idiazabal, I. and Barrena, A. (2009)\ 
\textit{Actitudes y Prejuicios de los Castellanohablantes Hacia el Euskera}.
Jaurlaritza- Basque Government: Vitoria-Gasteiz.

[11]. Urla, J. (2012) \textit{Reclaiming Basque. Language, Nation, and
Cultural Activism}. University of Nevada Press. Reno, Nevada.

[12]. Jenkins, G.H. and Williams, M.A. (2015) \textit{Let's Do Our Best for
the Ancient Tongue. The Welsh Language in the Twentieth Century.}University
of Wales Press. Cardiff, U.K.

[13]. Young, H.P. (1995) The economics of convention.\ \textit{J Econ
Perspect} 10:105-122.

[14]. Baztarrika, P. (2014) Euskararen hazkundearen paradoxak.
www.erabili.eus/zer\_berri/muinetik/.

[15]. H\"{a}rdle, W. and Mammen, E. (1993) Comparing Nonparametric Versus
Parametric Regression Fits.\ \textit{Ann Stat} 21(4): 1926--1947.

[16]. Pendakur, K., Scholz, M. and Sperlich, S. (2010) Semiparametric
indirect utility and consumer demand.\ \textit{Comput Stat Data Anal} 54:
2763--2775.

[17]. Sperlich, S. (2014) On the choice of regularization parameters in
specification testing: a critical discussion.\ \textit{Empirical Economics}
47(2), 427--450.

\end{document}
