# Supplementary material for: A behavioural model of minority language shift: Theory and empirical evidence
Source: PLoS One. 2021 Jun 4;16(6):e0252453. doi: 10.1371/journal.pone.0252453 (PMC8177434; doi:10.1371/journal.pone.0252453)
Supplement: S2 Appendix — (XLSX) [file pone.0252453.s002.xlsx]

## Sheet: Basque
area	alpha	KE	year	popsize
Amurrio	0.1197949	0.0429319371727749	1993	9558
Amurrio	0.1961867	0.0830721003134796	1997	9598
Amurrio	0.2256012	0.0249609984399376	2001	9273
Amurrio	0.2715266	0.0658198614318707	2006	9616
Amurrio	0.2885648	0.0701624815361891	2011	9873
Aramaio	0.8593629	0.578125	1993	1287
Aramaio	0.8557354	0.653846153846154	2001	1421
Aramaio	0.8245614	0.546242774566474	2006	1482
Aramaio	0.8313172	0.644207464857004	2011	1488
MaÃ±ueta	0.0856269	0.0254237288135593	1997	327
Berantevilla	0.0275689	0	1997	399
Bernedo	0.0204461	0.0175438596491228	1997	538
Bernedo	0.0998117	0	2001	531
Kanpezu	0.095064	0.0655737704918033	1997	1094
Kanpezu	0.1370124	0.0548926014319809	2001	1051
Lantziego	0.1550889	0.0212765957446809	2001	619
Lapuebla de Labarca	0.2517986	0.0422077922077922	2001	834
Laudio	0.1365171	0.0280669986419194	1993	20144
Laudio	0.210537	0.0356310356310356	1997	19645
Laudio	0.2174405	0.0372549019607843	2001	18543
Laudio	0.2653902	0.0886075949367089	2006	17966
Laudio	0.285312	0.0903535573985159	2011	18110
Okondo	0.2021277	0.0355555555555556	2001	846
AÃ±ana	0.0606061	0	1997	198
Agurain	0.1001119	0.0757894736842105	1993	3576
Agurain	0.1960986	0.0397515527950311	2001	3896
Gobiaran	0.0810235	0	2001	938
Gasteiz	0.0750636	0.0253591136947639	1993	202335
Gasteiz	0.1362148	0.029256418499977	1997	210447
Gasteiz	0.1488405	0.0280675026368217	2001	211515
Gasteiz	0.2463622	0.0397348046631663	2006	223553
Gasteiz	0.2246217	0.0311278516096937	2011	232827
Aduna	0.9117647	0.895734597156398	1997	306
Alegia	0.8503985	0.864553314121037	1997	1631
Alegia	0.8500973	0.833009708737864	2001	1541
Andoain	0.4523556	0.144790257104195	1993	15028
Andoain	0.4979401	0.235592146928436	1997	14321
Andoain	0.5024459	0.171066163866987	2001	13492
Andoain	0.5023735	0.286472819216182	2006	13693
Andoain	0.5237498	0.208477508650519	2011	14358
Anoeta	0.6776578	0.591517857142857	1993	1759
Anoeta	0.7336562	0.609311740890688	2001	1652
Anoeta	0.7011157	0.691570881226054	2006	1703
Anoeta	0.7119411	0.658256880733945	2011	1767
Antzuola	0.7674919	0.701704545454545	2001	1858
Antzuola	0.7309353	0.653730056058646	2011	2085
Aretxabaleta	0.5965347	0.470588235294118	1993	6060
Aretxabaleta	0.6351953	0.616863905325444	1997	5836
Aretxabaleta	0.6488867	0.562977099236641	2001	6018
Aretxabaleta	0.6301453	0.489866321690384	2011	6608
Aia	0.943125	0.876056338028169	1997	1600
Aia	0.9502234	0.767123287671233	2001	1567
Azkoitia	0.7688136	0.728930817610063	1993	10325
Azkoitia	0.7971491	0.736350574712644	1997	10032
Azkoitia	0.8001399	0.67325509573811	2001	10007
Azkoitia	0.7736832	0.694354838709677	2006	10366
Azkoitia	0.7452326	0.862891207153502	2011	11222
Azpeitia	0.8751805	0.782522996057819	1993	13155
Azpeitia	0.8738854	0.781512605042017	1997	13234
Azpeitia	0.8775526	0.805637982195846	2001	13320
Azpeitia	0.8497796	0.846153846153846	2006	13387
Azpeitia	0.8364609	0.861163227016886	2011	14015
Beasain	0.5114814	0.25669099756691	1993	12063
Beasain	0.5624586	0.389538885065382	1997	12088
Beasain	0.5827179	0.296156086196855	2001	11781
Belauntza	0.8527397	0.73109243697479	1993	292
Belauntza	0.8758865	0.8671875	1997	282
Zestoa	0.8323575	0.790322580645161	2006	3245
Zestoa	0.8122857	0.80594849474066	2011	3500
Zizurkil	0.6415811	0.434052757793765	1997	2631
Zizurkil	0.6326606	0.515544041450777	2001	2725
Zizurkil	0.6359895	0.580952380952381	2006	2673
Deba	0.7297022	0.363786008230453	1993	4902
Deba	0.761592	0.361935483870968	2001	5025
Eibar	0.4658948	0.145316342499441	1993	31872
Eibar	0.4949451	0.164239231484351	1997	29872
Eibar	0.5180139	0.333664349553128	2001	27673
Eibar	0.5096031	0.215705765407555	2006	26554
Eibar	0.5115027	0.191686602870813	2011	26559
Elgoibar	0.5618065	0.257800891530461	1993	11536
Elgoibar	0.5921927	0.439893617021277	1997	10836
Elgoibar	0.6091594	0.450028232636928	2001	10219
Elgeta	0.8510858	0.570048309178744	1997	967
Elgeta	0.8502618	0.714285714285714	2001	955
Elgeta	0.7747197	0.743611584327087	2006	981
Eskoriatza	0.5613232	0.465189873417722	1997	3930
Eskoriatza	0.5943023	0.369485294117647	2001	3791
Eskoriatza	0.5878173	0.344	2011	3940
Ezkio-Itsaso	0.9090909	0.741007194244604	2001	528
Hondarribia	0.5817018	0.185007208073042	1993	13280
Hondarribia	0.6045198	0.341322314049587	1997	14160
Hondarribia	0.6053855	0.320594479830149	2001	14632
Hondarribia	0.6056603	0.349661281917665	2006	15441
Hondarribia	0.6000126	0.292921074043938	2011	15928
Hernani	0.4845599	0.239683631361761	1993	18167
Hernani	0.5256347	0.268262484523318	1997	18237
Hernani	0.5469278	0.315930388219545	2001	17772
Hernani	0.5582614	0.39663931223134	2006	18314
Hernani	0.573566	0.422012948793408	2011	18915
Irun	0.2428135	0.0693208430913349	1993	52320
Irun	0.2899921	0.0551277563878194	1997	54167
Irun	0.3239598	0.090371782650143	2001	55084
Irun	0.3648958	0.0768152072296666	2006	58466
Irun	0.359003	0.0849833791010262	2011	58097
Irura	0.7814992	0.485458612975392	1993	627
Itsasondo	0.7860963	0.563218390804598	2001	561
Lazkao	0.5516403	0.47378104875805	1993	4938
Legazpi	0.4984628	0.254920787325972	1993	9758
Legazpi	0.5477078	0.268184342032204	1997	9118
Legazpi	0.5781852	0.285579641847314	2001	8563
Legazpi	0.5695444	0.34064379200566	2006	8340
Legazpi	0.5722668	0.397567820392891	2011	8351
Lezo	0.5018343	0.310192023633678	1993	5179
Lezo	0.5321264	0.536412078152753	1997	5634
Lezo	0.559528	0.272556390977444	2001	5678
Arrasate	0.4912246	0.229901782466351	1993	25127
Arrasate	0.5395351	0.307465825446898	1997	24219
Arrasate	0.5585951	0.357455634938926	2001	22664
Arrasate	0.5466548	0.279866021585411	2006	21359
Arrasate	0.5462989	0.36998350742166	2011	21318
Mutriku	0.8414146	0.699195171026157	1993	4496
OÃ±ati	0.7832288	0.733009708737864	1993	10518
OÃ±ati	0.7984003	0.56441717791411	1997	10377
OÃ±ati	0.7934439	0.529953917050691	2001	10433
OÃ±ati	0.7665215	0.716453674121406	2006	10335
OÃ±ati	0.7458263	0.676801057501652	2011	10662
Oiartzun	0.7613029	0.560824742268041	1993	8228
Oiartzun	0.7680092	0.637362637362637	1997	8690
Oiartzun	0.7599191	0.708674304418985	2001	8897
Oiartzun	0.7294206	0.717171717171717	2006	9354
Oiartzun	0.7388946	0.702479338842975	2011	9770
Pasaia	0.2687212	0.149663677130045	1993	18041
Pasaia	0.3165912	0.208503203261503	1997	17003
Pasaia	0.3348297	0.133656421374825	2001	15593
Pasaia	0.379157	0.21223535524094	2006	15516
Errenteria	0.245036	0.0924161585365854	1993	41096
Errenteria	0.2917692	0.0908721284813987	1997	39000
Errenteria	0.324629	0.153898152320865	2001	37261
Errenteria	0.3777679	0.120420792079208	2011	38431
Donostia	0.2733242	0.0953232679257194	1993	168602
Donostia	0.3262636	0.140124526606329	1997	173792
Donostia	0.3471388	0.157751894153568	2001	174037
Donostia	0.4035367	0.181754344900228	2006	176207
Donostia	0.4058852	0.151515151515152	2011	177565
Tolosa	0.5794717	0.402693602693603	1993	17868
Tolosa	0.6532843	0.370757180156658	1997	17660
Tolosa	0.6453864	0.349086045474811	2001	17199
Tolosa	0.645393	0.444846292947559	2006	17126
Tolosa	0.6613365	0.459958217270195	2011	17823
Urnieta	0.5210843	0.205089820359281	1997	4980
Urnieta	0.5065864	0.205627705627706	2001	5314
Urnieta	0.538704	0.188405797101449	2006	5710
Urnieta	0.5803796	0.229793977812995	2011	5953
Usurbil	0.6604456	0.64187866927593	1993	5251
Usurbil	0.7016051	0.682852807283763	1997	5171
Usurbil	0.7232003	0.719789842381786	2001	5112
Usurbil	0.6985848	0.665893271461717	2006	5441
Usurbil	0.6973886	0.731914893617021	2011	5859
Bergara	0.6626152	0.404112297350732	1993	15303
Bergara	0.6838993	0.353070866141732	1997	15049
Bergara	0.7001233	0.416701813580768	2001	14596
Villabona-Amasa	0.650552	0.303850156087409	1993	5254
Villabona-Amasa	0.6657779	0.397918334667734	1997	5251
Villabona-Amasa	0.6745713	0.531066822977726	2001	5482
Villabona-Amasa	0.6563869	0.406862745098039	2006	5480
Villabona-Amasa	0.6653543	0.518485121731289	2011	5588
Ordizia	0.5253275	0.233848953594177	1993	9160
Ordizia	0.5666555	0.367121848739496	1997	8949
Ordizia	0.5970561	0.3536	2001	8696
Ordizia	0.5820321	0.364420062695925	2006	8838
Ordizia	0.5720316	0.42489851150203	2011	9239
Urretxu	0.483612	0.20504009163803	1993	5980
Urretxu	0.4975538	0.315393518518519	1997	6132
Urretxu	0.5459978	0.228056426332288	2001	6359
Zarautz	0.7010532	0.437419906023067	1993	17565
Zarautz	0.7216996	0.549892008639309	1997	18710
Zarautz	0.714139	0.492753623188406	2001	20454
Zarautz	0.7002919	0.540997830802603	2011	21928
Zumarraga	0.376659	0.149923896499239	1993	10925
Zumarraga	0.4222726	0.203042328042328	1997	10138
Zumarraga	0.4651889	0.228056426332288	2001	9925
Zumarraga	0.4628715	0.244490358126722	2006	9521
Zumarraga	0.4569509	0.223161033797217	2011	9675
Zumaia	0.6784639	0.44080604534005	1993	7968
Zumaia	0.7283737	0.613780598368087	1997	8092
Zumaia	0.7312515	0.517029972752044	2001	8294
Zumaia	0.7166977	0.580094442426444	2006	8588
Zumaia	0.7154418	0.541341653666147	2011	9144
Mendaro	0.7619387	0.527322404371585	2001	1403
Lasarte-Oria	0.3239634	0.103683492496589	1993	17823
Lasarte-Oria	0.3560093	0.0874403815580286	1997	17581
Lasarte-Oria	0.3698687	0.158280410356619	2001	16833
Astigarraga	0.5924393	0.268971332209106	2001	3624
Astigarraga	0.5899	0.360773480662983	2006	4099
Astigarraga	0.5979294	0.303571428571429	2011	4733
Abartzuza	0.0661479	0	2001	514
Altsasu	0.1358407	0.0530785562632696	1993	6780
Altsasu	0.1628414	0.0652173913043478	1997	6884
Altsasu	0.2156497	0.0748663101604278	2001	6965
Altsasu	0.2545836	0.0783132530120482	2011	7075.55498
Ameskoabarren	0.0348558	0.0232558139534884	1997	832
Antsoain	0.0596771	0.0170648464163823	1993	11026
Antsoain	0.0574929	0.00353982300884956	1997	5305
Antsoain	0.0818135	0.00462962962962963	2001	7786
Agoitz	0.0795271	0.0284697508896797	1993	1861
Agoitz	0.1340659	0.0904109589041096	1997	1820
Agoitz	0.151766	0.0615942028985507	2001	1812
Araitz	0.9436393	0.56221198156682	1993	621
Arantza	0.990099	0.868312757201646	1997	707
Arantza	0.9489954	0.987012987012987	2001	647
Arbizu	0.8295577	0.833333333333333	2001	927
Urantzia	0.0264	0	2001	1250
Areso	0.9342105	0.847133757961783	1997	304
Aiegi	0.0623501	0.010989010989011	1997	834
Aiegi	0.0544218	0.0105263157894737	2001	1029
Baztan	0.7532567	0.311231393775372	1993	7830
Baztan	0.7978461	0.367021276595745	1997	7707
Baztan	0.7711506	0.432432432432432	2001	7092
Baztan	0.7478373	0.430656934306569	2011	7380.4058
Betelu	0.9151515	0.576271186440678	1997	330
Burlata	0.0722188	0.0197368421052632	1993	14733
Burlata	0.0821799	0.00373134328358209	1997	15028
Burlata	0.1039206	0.0210315473209815	2001	16426
Burlata	0.1321796	0.0185295875672445	2011	17135.04916
Ziordia	0.1771117	0.0168067226890756	1997	367
Zizur	0.0757504	0.0130597014925373	1993	6297
Etxalar	0.9047619	0.549295774647887	1993	840
Etxalar	0.9002433	0.661111111111111	1997	822
Etxalar	0.9028871	0.646808510638298	2001	762
Etxarri Aranatz	0.7364543	0.562130177514793	2001	2307
Etxauri	0.1061008	0.0869565217391304	1997	377
Egues	0.080803	0.0196850393700787	1997	7970
Erro	0.2015504	0.201680672268908	1997	774
Eslaba	0.0103627	0	1997	193
Lizarra	0.0870691	0.0362694300518135	1997	12358
Lizarra	0.1079148	0.0278350515463918	2001	12445
Lizarra	0.1383831	0.0567567567567568	2011	13165.10832
Esteribar	0.1349862	0.00732600732600733	1997	1452
Garralda	0.3004115	0.177083333333333	1993	243
Goizueta	0.9842365	0.947261663286004	1993	1015
Uharte Arakil	0.247765	0.201465201465201	1997	783
Uharte Arakil	0.2380336	0.0740740740740741	2001	773
Izaba	0.1454183	0.00921658986175115	2001	502
Iturmendi	0.2471264	0.05745	1993	348
Iturmendi	0.284058	0.0625	2001	345
Lakuntza	0.6695096	0.410919540229885	1993	938
Lakuntza	0.5758794	0.192708333333333	1997	995
Lakuntza	0.6047198	0.258064516129032	2001	1017
Lesaka	0.7868732	0.556666666666667	1993	2712
Ledea	0.0285714	0	1997	315
Miranda Arga	0.0279503	0	2001	966
Nabaskoze	0.0384615	0.0104166666666667	1993	260
Obanos	0.0274348	0.0062111801242236	1997	729
Obanos	0.0596628	0	2001	771
Otsagabia	0.0722543	0.091254752851711	1997	692
Otsagabia	0.112462	0.0155844155844156	2001	658
Olatzagutia	0.1593476	0.0454545454545455	1997	1594
Olatzagutia	0.2105911	0.00550964187327824	2001	1624
Orbaizeta	0.3109244	0.230769230769231	1997	238
IruÃ±ea	0.0606042	0.0181113265023539	1993	177265
IruÃ±ea	0.0670506	0.0285246217596608	1997	163936
IruÃ±ea	0.0864535	0.0247922718367898	2001	177980
IruÃ±ea	0.1118741	0.0271516658894243	2011	184721.24396
Gares	0.0374101	0.0384615384615385	1993	2085
Doneztebe	0.7332281	0.366043613707165	1997	1267
Doneztebe	0.6915129	0.381226053639847	2001	1355
Sunbilla	0.8880597	0.691056910569106	2001	670
Tafalla	0.0369704	0.0446058091286307	1993	10008
Tafalla	0.0488871	0.0571625344352617	1997	9839
Tafalla	0.0565999	0.052757793764988	2001	9841
Tafalla	0.0876086	0.0204394481349004	2011	10632.3546
Tiebas-Muru Artederreta	0.0306122	0	1997	588
Tiebas-Muru Artederreta	0.0345455	0	2001	550
Tutera	0.0111985	0.0133149678604224	1997	26432
Tutera	0.0116669	0.0157635467980296	2001	28028
Tutera	0.0261336	0.00664621676891616	2011	32879.77808
Urdiain	0.7473201	0.537735849056604	2001	653
Luzaide	0.6047516	0.587096774193548	1997	463
Atarrabia	0.0815714	0.0445859872611465	1993	7331
Atarrabia	0.1003105	0.0704918032786885	1997	8374
Atarrabia	0.1410353	0.0454545454545455	2001	9253
Atarrabia	0.1748208	0.0149683362118595	2011	9902.32278
Zubieta	0.9722222	0.666666666666667	1993	324
BaraÃ±ain	0.0633283	0.0252206809583859	1993	15996
BaraÃ±ain	0.0773057	0.0168690958164642	1997	18498
BaraÃ±ain	0.0977562	0.0277463193657984	2001	20367
BaraÃ±ain	0.1162371	0.0282648521329495	2011	20412.73166
Berriozar	0.09273	0.0152380952380952	1997	5392
Berriozar	0.0910215	0.0415704387990762	2001	6471
Berriozar	0.1274069	0.028459273797841	2011	8649.7449
Irurtzun	0.2133082	0.0707547169811321	2001	2119
Zizur Nagusia	0.0986092	0.0126582278481013	1997	7981
Zizur Nagusia	0.1145993	0.0333333333333333	2001	11117
Zizur Nagusia	0.1766789	0.0222359481161211	2011	13165.05381
Lekunberri	0.591716	0.269230769230769	2001	845
AbadiÃ±o	0.4626391	0.135376756066411	1993	6919
AbadiÃ±o	0.5276263	0.186567164179104	1997	6787
AbadiÃ±o	0.5236385	0.218038528896672	2001	6684
AbadiÃ±o	0.5097614	0.323132313231323	2006	6915
AbadiÃ±o	0.5352825	0.299504950495049	2011	7114
Abanto-Zierbena	0.1263285	0	1997	8280
Abanto-Zierbena	0.1624672	0	2001	8771
Abanto-Zierbena	0.2441995	0.0234765234765235	2011	9525
Zornotza	0.4860888	0.211175020542317	1993	15563
Zornotza	0.5345243	0.256814921090387	1997	15786
Zornotza	0.5381203	0.272098385857033	2001	15779
Zornotza	0.5356137	0.258188153310105	2006	16693
Zornotza	0.5294352	0.201025641025641	2011	17581
Arantzazu	0.8621908	0.527777777777778	1997	283
Arrigorriaga	0.1839662	0.0691299165673421	1993	9692
Arrigorriaga	0.2196537	0.119402985074627	1997	10166
Arrigorriaga	0.2630657	0.100801832760596	2001	10849
Arrigorriaga	0.3145552	0.0892667375132837	2006	11769
Arrigorriaga	0.3288804	0.075812274368231	2011	11977
Barakaldo	0.0419502	0.00518928115695449	1993	103599
Barakaldo	0.091871	0.00268696820420958	1997	99139
Barakaldo	0.0976312	0.00896537510305029	2001	92788
Barrika	0.4237288	0.2	2011	1475
Basauri	0.106964	0.0136430678466077	1993	49512
Basauri	0.1547646	0.00974025974025974	1997	47821
Basauri	0.1708367	0.0223446587082951	2001	44124
Basauri	0.2343934	0.0322003577817531	2006	42386
Basauri	0.2317248	0.0399536768963521	2011	41053
Berango	0.3478695	0.0650406504065041	2006	6008
Bermeo	0.7684372	0.471211423307232	1993	17641
Bermeo	0.7755959	0.480900052328624	1997	16907
Bermeo	0.7573904	0.545190913484775	2001	16508
Bermeo	0.7352672	0.60494169905608	2006	16375
Bermeo	0.7269375	0.366991643454039	2011	16542
Berriz	0.5588026	0.129331381161542	2001	4209
Bilbo	0.0963016	0.0432732692047148	1993	364075
Bilbo	0.143711	0.0452488687782805	1997	353195
Bilbo	0.1549468	0.045786500827295	2001	342382
Bilbo	0.2429636	0.0425964650949612	2006	343072
Bilbo	0.2299471	0.0318505270367974	2011	342370
Arteaga-Gaztelu-Elexabeitia	0.8365696	0.574468085106383	1993	618
Zeberio	0.8176166	0.456140350877193	2001	965
Dima	0.915534	0.676470588235294	1997	1030
Dima	0.8814383	0.638766519823789	2001	1029
Durango	0.3857136	0.0629342051491622	1993	22203
Durango	0.442462	0.153125	1997	23428
Durango	0.452733	0.345734126984127	2001	24277
Etxebarri (Etxebarri-Doneztebeko elizatea)*	0.0838333	0.00484261501210654	1993	6334
Etxebarri (Etxebarri-Doneztebeko elizatea)*	0.1399682	0.0594936708860759	1997	6280
Etxebarri (Etxebarri-Doneztebeko elizatea)*	0.1479644	0.0371621621621622	2001	6853
Markin-Etxebarria	0.9365285	0.811538461538462	1993	772
Markin-Etxebarria	0.8907035	0.573134328358209	2006	796
Elantxobe	0.9391144	0.832167832167832	1993	542
Elorrio	0.5215017	0.222222222222222	1993	7325
Elorrio	0.5657111	0.305064063453325	1997	7221
Elorrio	0.5888587	0.339419978517723	2001	6983
Ermua	0.1560007	0.0427974947807933	1993	17673
Ermua	0.2275393	0.0984170681348933	1997	17052
Ermua	0.2434825	0.0766169154228856	2001	16379
Ermua	0.2873148	0.15625	2006	15798
Ermua	0.2985507	0.0584662110858011	2011	15870
Galdakao	0.2957867	0.213062944429813	1993	27983
Galdakao	0.3312547	0.124001521491061	1997	29026
Galdakao	0.3863715	0.189620081411126	2001	28822
Galdakao	0.3963148	0.12003087610961	2006	28384
Galdakao	0.3893939	0.130026809651475	2011	28380
Galdames	0.1417625	0.176470588235294	2001	783
Gamiz-Fika	0.7601351	0.50259067357513	2001	1184
Garai	0.8242678	0.265873015873016	1997	239
Gorliz	0.3742702	0.0761421319796954	2006	4967
Gorliz	0.3980655	0.217054263565891	2011	5376
Getxo	0.1430905	0.0351351351351351	1993	78349
Getxo	0.1925622	0.0308125972006221	1997	80696
Getxo	0.1990183	0.0485271097196528	2001	80269
Getxo	0.2900038	0.0548106327922842	2006	79330
Getxo	0.2774821	0.024743476986221	2011	77987
GueÃ±es	0.0495682	0	1993	5790
GueÃ±es	0.0806037	0	1997	5831
GueÃ±es	0.1346323	0	2001	5697
Gernika-Lumo	0.6603319	0.343529411764706	1993	15786
Gernika-Lumo	0.7058087	0.428747686613202	1997	15167
Gernika-Lumo	0.6930261	0.538975501113586	2001	14884
Gernika-Lumo	0.6787162	0.544932432432432	2006	15547
Gernika-Lumo	0.6756386	0.489518544114259	2011	16050
Larrabetzu	0.7108307	0.551532033426184	2011	1902
Leioa	0.1541242	0.0469457013574661	1993	24344
Leioa	0.2124592	0.0237953599048186	1997	25732
Leioa	0.2176283	0.0795454545454545	2001	27524
Leioa	0.2855416	0.0435835351089588	2006	28122
Lemoiz	0.6200924	0.232	2001	866
Lemoiz	0.5943098	0.113895216400911	2006	949
Lemoiz	0.5795019	0.16442239546421	2011	1044
Lekeitio	0.869864	0.708965517241379	1993	7277
Lekeitio	0.8714794	0.778947368421053	1997	7314
Lekeitio	0.8629145	0.799315068493151	2001	7178
Lekeitio	0.8234718	0.593998234774934	2006	7149
Lekeitio	0.8047599	0.638668779714738	2011	7227
Ugao	0.3730018	0.0463855421686747	2011	3941
Mungia	0.5864081	0.161858974358974	1993	11654
Mungia	0.5824545	0.185338865836791	1997	12516
Mungia	0.5509214	0.309672929714683	2001	13403
Mungia	0.559252	0.188473520249221	2006	14759
Mungia	0.5318676	0.21315570358035	2011	16192
Muskiz	0.0689324	0.0224719101123595	1993	6238
Muskiz	0.133461	0.0245398773006135	1997	6264
Muskiz	0.1570067	0.228438228438228	2001	6401
Otxandio	0.774635	0.343873517786561	1993	1096
Otxandio	0.7719807	0.43042071197411	1997	1035
Otxandio	0.7472306	0.423312883435583	2001	993
Otxandio	0.7023705	0.43448275862069	2006	1139
Otxandio	0.6865913	0.411067193675889	2011	1238
Ondarroa	0.7844628	0.79080310880829	1993	10388
Ondarroa	0.8308992	0.771573604060914	1997	10065
Ondarroa	0.834469	0.810055865921788	2001	9539
Ondarroa	0.8106181	0.807371349095967	2006	8834
Ondarroa	0.7912932	0.935635123614663	2011	8591
UrduÃ±a	0.244052	0.0401716068642746	2011	4077
Orozko	0.5888078	0.571929824561404	2011	2466
Sukarrieta	0.7797834	0.296875	1993	277
Sukarrieta	0.6741935	0.147208121827411	1997	310
Plentzia	0.3642708	0.172636815920398	2011	4299
Portugalete	0.0628867	0.00300797112347721	1993	54956
Portugalete	0.1131226	0.0218728639781271	1997	53305
Portugalete	0.1267071	0.0136054421768707	2001	50084
Portugalete	0.1996697	0.00960307298335467	2006	47228
Portugalete	0.2000257	0.00332053543633911	2011	46624
Trapagaran	0.0780843	0.00932400932400932	1993	13050
Trapagaran	0.1327539	0.0108932461873638	1997	12655
Trapagaran	0.1488293	0.0141176470588235	2001	12343
Santurtzi	0.0550782	0.0124124370160993	1993	49693
Santurtzi	0.1095253	0.00719874804381847	1997	49185
Santurtzi	0.1211236	0.0110441767068273	2001	46209
Ortuella	0.0606198	0.00778210116731518	1993	8842
Ortuella	0.1364603	0.0091533180778032	1997	8464
Ortuella	0.143968	0.0161290322580645	2001	8488
Ortuella	0.2027076	0.0327102803738318	2006	8347
Ortuella	0.2243036	0.0196078431372549	2011	8221
Sestao	0.0509723	0.00371216447744146	1993	35431
Sestao	0.091998	0.00198216055500496	1997	33979
Sestao	0.1120592	0.100519112789051	2001	31055
Sopela	0.2825044	0.0422812192723697	1993	7922
Sopela	0.326637	0.0533159947984395	1997	9209
Sopela	0.3325944	0.106849315068493	2001	10376
Sopela	0.3882576	0.122899663946231	2006	11616
Sopela	0.4187272	0.0938855463830978	2011	11769
Urduliz	0.4728341	0.166666666666667	1997	2724
Urduliz	0.4343966	0.12639405204461	2001	3041
Urduliz	0.4691748	0.157980456026059	2006	3163
Urduliz	0.4708558	0.135458167330677	2011	3517
Balmaseda	0.0428631	0.00432276657060519	1993	7209
Balmaseda	0.0975987	0	1997	7121
Balmaseda	0.1189376	0.00486223662884927	2001	6928
Balmaseda	0.2219241	0	2011	7453
Igorre	0.7344453	0.316	2001	3777
Igorre	0.6802282	0.468029860434924	2011	4031
Zaldibar	0.4989377	0.123123123123123	2001	2824
Zaldibar	0.4844338	0.217244294167371	2011	2923
Zalla	0.0554629	0.065015479876161	1993	7194
Zalla	0.1145594	0	1997	7411
Zalla	0.1456008	0.0127388535031847	2001	7706
Zalla	0.2445999	0.00293255131964809	2011	8148
Zaratamo	0.3472829	0.102409638554217	1993	1601
Derio	0.2156413	0.00646830530401035	1993	4795
Erandio	0.1273177	0.0264392324093817	1993	24647
Erandio	0.1886176	0.0174389636273044	1997	23264
Erandio	0.1775075	0.032377428307123	2001	21954
Erandio	0.2492236	0.0420436402341671	2006	23184
Erandio	0.2434196	0.0125504258180188	2011	23441
Loiu	0.5363528	0.280769230769231	1993	1678
Alonsotegi	0.148899	0	1997	2861
Alonsotegi	0.1473402	0.0101351351351351	2001	2613
Amurrio	0.289	0.0408	2016	9855
Aramaio	0.831	0.634	2016	1486
Bernedo	0.194	0.012	2016	576
Kanpezu	0.246	0.158	2016	1101
Zigoitia	0.324	0.1674	2016	1701
Eltziego	0.2	0.027	2016	1036
Bastida	0.302	0.1938	2016	1454
Guardia (Biastari)	0.248	0.067	2016	1556
Laudio	0.285	0.046	2016	18085
Oion	0.164	0.0441	2016	3218
Erriberagoitia	0.167	0	2016	846
Erriberabeitia	0.229	0	2016	1386
Agurain	0.294	0.177	2016	4794
Urkabustaiz	0.327	0.1779	2016	1299
Gasteiz	0.225	0.037	2016	232456
Zuia	0.315	0.0579	2016	2399
Abaltzisketa	0.941	0.8417	2016	305
Aduna	0.864	0.7453	2016	419
Aizarnazabal	0.847	0.961	2016	701
Albiztur	0.921	0.8746	2016	278
Alegia	0.767	0.776	2016	1720
Alkiza	0.885	0.836	2016	337
Altzo	0.866	0.85	2016	343
Amezketa	0.919	0.874	2016	923
Andoain	0.524	0.2156	2016	14336
Anoeta	0.712	0.577	2016	1764
Antzuola	0.731	0.655	2016	2083
Arama	0.86	0.767	2016	192
Aretxabaleta	0.63	0.4545	2016	6589
Asteasu	0.8	0.864	2016	1427
Ataun	0.865	0.915	2016	1608
Azkoitia	0.745	0.729	2016	11209
Azpeitia	0.836	0.818	2016	13986
Beasain	0.558	0.4579	2016	13235
Belauntza	0.794	0.753	2016	291
Berastegi	0.879	0.9097	2016	1009
Berrobi	0.775	0.733	2016	559
Bidania-Goiatz	0.874	0.9058	2016	512
Zerain	0.909	0.812	2016	252
Zestoa	0.812	0.7745	2016	3494
Zizurkil	0.677	0.6592	2016	2736
Deba	0.748	0.649	2016	5222
Eibar	0.512	0.1507	2016	26519
Elduain	0.914	0.981	2016	222
Elgoibar	0.581	0.3593	2016	10884
Elgeta	0.782	0.6177	2016	1070
Eskoriatza	0.588	0.3749	2016	3934
Ezkio-Itsaso	0.843	0.8856	2016	597
Hondarribia	0.6	0.246	2016	15896
Getaria	0.869	0.8641	2016	2567
Hernani	0.574	0.2965	2016	18876
Hernialde	0.818	0.803	2016	347
Ibarra	0.651	0.481	2016	4091
Idiazabal	0.828	0.635	2016	2206
Ikaztegieta	0.791	0.768	2016	449
Irun	0.359	0.0901	2016	58002
Irura	0.728	0.781	2016	1501
Itsasondo	0.743	0.818	2016	634
Larraul	0.858	0.742	2016	238
Leaburu	0.815	0.851	2016	372
Legazpi	0.572	0.329	2016	8336
Legorreta	0.698	0.671	2016	1453
Lezo	0.568	0.365	2016	5871
Lizartza	0.823	0.816	2016	625
Arrasate	0.546	0.274	2016	21288
Mutriku	0.807	0.785	2016	4897
OÃ¯Â¿Â½ati	0.746	0.658	2016	10646
Orexa	0.953	0.996	2016	106
Orio	0.765	0.602	2016	5165
Oiartzun	0.739	0.588	2016	9755
Pasaia	0.382	0.202	2016	15707
Soraluze	0.569	0.312	2016	3826
Errezil	0.893	0.941	2016	600
Errenteria	0.378	0.147	2016	38370
Donostia	0.406	0.152	2016	177302
Segura	0.803	0.897	2016	1407
Tolosa	0.661	0.531	2016	17790
Urnieta	0.58	0.22	2016	5945
Usurbil	0.697	0.54	2016	5849
Bergara	0.663	0.425	2016	14305
Villabona-Amasa	0.665	0.362	2016	5580
Ordizia	0.572	0.437	2016	9225
Zaldibia	0.818	0.888	2016	1464
Zarautz	0.7	0.505	2016	21899
Zumarraga	0.457	0.225	2016	9660
Zumaia	0.715	0.578	2016	9125
Mendaro	0.689	0.398	2016	1871
Astigarraga	0.598	0.387	2016	4727
Baliarrain	0.958	0.911	2016	119
Orendain	0.893	0.786	2016	168
Gaztelu	0.926	0.891	2016	163
Urretxu-Zumarraga	0.502	0.223	2016	16367
Altsasu	0.255	0.139	2016	7595
Agoitz	0.152	0.092	2016	2593
Araitz	0.935	0.775	2016	572
Arantza	0.949	0.853	2016	645
Aranguren	0.098	0.059	2016	7942
Arbizu	0.83	0.768	2016	1095
Areso	0.922	0.899	2016	276
Baztan	0.748	0.612	2016	7830
Burlata	0.132	0.028	2016	18038
Etxalar	0.903	0.511	2016	813
Etxarri Aranatz	0.736	0.578	2016	2488
Erro	0.24	0.091	2016	785
Lizarra	0.138	0.101	2016	13902
Esteribar	0.179	0.05	2016	2322
Goizueta	0.948	0.941	2016	759
Uharte Arakil	0.238	0.179	2016	838
Iturmendi	0.284	0.277	2016	399
Lakuntza	0.605	0.309	2016	1246
Leitza	0.912	0.926	2016	2919
Lesaka	0.808	0.551	2016	2793
Irunberri	0.079	0.071	2016	1400
Olatzagutia	0.211	0.037	2016	1660
IruÃ¯Â¿Â½ea	0.112	0.029	2016	193953
Doneztebe	0.692	0.267	2016	1659
Tafalla	0.088	0.004	2016	11007
Tutera	0.026	0.009	2016	34802
Urdiain	0.747	0.444	2016	697
Bera	0.71	0.506	2016	3732
Atarrabia	0.175	0.041	2016	10397
Igantzi	0.871	0.804	2016	634
BaraÃ¯Â¿Â½ain	0.116	0.036	2016	21376
Berriozar	0.127	0.018	2016	9323
Irurtzun	0.213	0.085	2016	2293
Zizur Nagusia	0.177	0.02	2016	13973
AbadiÃ¯Â¿Â½o	0.535	0.222	2016	7091
Abanto-Zierbena	0.244	0.016	2016	9518
Zornotza	0.529	0.187	2016	17551
Amoroto	0.934	0.979	2016	394
Arrigorriaga	0.329	0.043	2016	11962
Barrika	0.424	0.044	2016	1473
Basauri	0.232	0.015	2016	41014
Bermeo	0.727	0.336	2016	16515
Berriatua	0.819	0.847	2016	1209
Bilbo	0.23	0.025	2016	341863
Busturia	0.648	0.473	2016	1688
Zeanuri	0.782	0.779	2016	1275
Dima	0.825	0.784	2016	1316
Durango	0.489	0.227	2016	27995
Ea	0.777	0.593	2016	855
Elorrio	0.613	0.334	2016	7093
Ermua	0.299	0.094	2016	15845
Galdakao	0.389	0.053	2016	28342
Gatika	0.712	0.26	2016	1568
Gorliz	0.398	0.157	2016	5359
Getxo	0.277	0.028	2016	77875
Gernika-Lumo	0.676	0.406	2016	16029
Gizaburuaga	0.903	0.855	2016	196
Larrabetzu	0.711	0.551	2016	1896
Leioa	0.295	0.112	2016	29447
Lemoiz	0.58	0.134	2016	1041
Lekeitio	0.805	0.836	2016	7213
Mallabia	0.694	0.614	2016	1144
MaÃ¯Â¿Â½aria	0.808	0.677	2016	492
Markina-Xemein	0.787	0.781	2016	4745
Ugao	0.373	0.033	2016	3934
Muxika	0.865	0.817	2016	1412
Mungia	0.532	0.252	2016	16161
Aulesti	0.916	0.892	2016	654
Muskiz	0.24	0.018	2016	7209
Otxandio	0.687	0.528	2016	1236
Ondarroa	0.791	0.797	2016	8582
Orozko	0.589	0.1	2016	2462
Plentzia	0.364	0.08	2016	4293
Portugalete	0.2	0.008	2016	46562
Ortuella	0.224	0.019	2016	8209
Sopela	0.419	0.043	2016	11743
Urduliz	0.471	0.109	2016	3510
Balmaseda	0.222	0.014	2016	7442
Igorre	0.68	0.533	2016	4023
Zaldibar	0.484	0.276	2016	2916
Zalla	0.245	0.008	2016	8129
Erandio	0.243	0.02	2016	23397
Ziortza-Bolibar	0.908	0.947	2016	432

## Sheet: Irish
area	alpha	KE	year	popsize
Borris, Carlow	0.3806061	0.010216450	2006	5775
Carlow No.1, Carlow	0.3869852	0.016639209	2006	6070
Carlow No.2, Carlow	0.4105708	0.018886540	2006	14190
Muinebeag, Carlow	0.3804452	0.015256189	2006	10422
Tullow, Carlow	0.3635699	0.012273429	2006	12303
Artane, Dublin City	0.3039365	0.012907371	2006	34244
Ballyfermot, Dublin City	0.2536591	0.011746604	2006	26646
Ballymun - Whitehall, Dublin City	0.3408027	0.019897280	2006	26285
Cabra - Glasnevin, Dublin City	0.3823265	0.020644477	2006	43353
Clontarf, Dublin City	0.4425095	0.022912970	2006	45651
Crumlin - Kimmage, Dublin City	0.3230831	0.013908529	2006	47381
Donaghmede, Dublin City	0.3639833	0.017622164	2006	43241
Finglas, Dublin City	0.2985129	0.013496595	2006	32749
North Inner City, Dublin City	0.2167706	0.011871017	2006	58209
Pembroke, Dublin City	0.3683548	0.015247430	2006	29382
Rathmines, Dublin City	0.4127611	0.021345240	2006	34715
South-East Inner City, Dublin City	0.2413477	0.010314763	2006	33835
South-West Inner City, Dublin City	0.2642704	0.013268684	2006	34442
Ballybrack, DÃºn Laoghaire-Rathdown	0.3915850	0.011730721	2006	39810
Blackrock, DÃºn Laoghaire-Rathdown	0.4489052	0.017376073	2006	28545
Dundrum, DÃºn Laoghaire-Rathdown	0.4418483	0.019581849	2006	36207
DÃºn Laoghaire, DÃºn Laoghaire-Rathdown	0.3778503	0.014524795	2006	38899
Glencullen, DÃºn Laoghaire-Rathdown	0.4231871	0.017474218	2006	24436
Stillorgan, DÃºn Laoghaire-Rathdown	0.5089749	0.018935464	2006	19276
Balbriggan, Fingal	0.3802124	0.010463845	2006	38418
Castleknock, Fingal	0.4306275	0.013167418	2006	35922
Howth, Fingal	0.4295862	0.013331274	2006	19428
Malahide, Fingal	0.4541353	0.013289037	2006	28595
Mulhuddart, Fingal	0.3156500	0.008315630	2006	49425
Swords, Fingal	0.3583768	0.012078082	2006	55224
Clondalkin, South Dublin	0.3106144	0.017451590	2006	41830
Lucan, South Dublin	0.3688556	0.017665131	2006	46872
Tallaght - Central, South Dublin	0.3145748	0.011795134	2006	35184
Tallaght - South, South Dublin	0.3397514	0.015793499	2006	52300
Terenure - Rathfarnham, South Dublin	0.4537617	0.020195849	2006	58923
Athy, Kildare	0.3701220	0.021318946	2006	19091
Celbridge, Kildare	0.4434882	0.029875847	2006	20217
Clane, Kildare	0.4119066	0.028940500	2006	30269
Kildare, Kildare	0.3908148	0.025496083	2006	42634
Leixlip, Kildare	0.4798760	0.037546188	2006	25169
Naas, Kildare	0.4098102	0.025351182	2006	39367
Ballyragget, Kilkenny	0.4144381	0.014046461	2006	14808
Callan, Kilkenny	0.4379562	0.015262110	2006	10549
Kilkenny, Kilkenny	0.4229272	0.019420529	2006	25437
Piltown, Kilkenny	0.4294700	0.012033036	2006	18283
Thomastown, Kilkenny	0.4284452	0.013325175	2006	14709
Borris-in-Ossory, Laoighis	0.4350102	0.013053383	2006	16241
Emo, Laoighis	0.4135745	0.009229909	2006	10726
Luggacurren, Laoighis	0.4009370	0.011556481	2006	9605
Mountmellick, Laoighis	0.4043271	0.014423636	2006	8597
Portlaoighise, Laoighis	0.4033862	0.014975414	2006	17896
Ballymahon, Longford	0.4263016	0.011381564	2006	8874
Drumlish, Longford	0.4067460	0.015128968	2006	4032
Granard, Longford	0.3981036	0.011217949	2006	7488
Longford, Longford	0.3807159	0.014334908	2006	12487
Ardee, Louth	0.3605193	0.010207115	2006	20182
Drogheda East, Louth	0.3533584	0.012348317	2006	23404
Drogheda West, Louth	0.3240537	0.012757079	2006	16775
Dundalk Carlingford, Louth	0.3572737	0.013229050	2006	22375
Dundalk South, Louth	0.3845578	0.016024974	2006	24025
Ceanannus MÃ³r, Meath	0.3844069	0.027833695	2006	25832
Dunshaughlin, Meath	0.4419661	0.021018638	2006	36539
Navan, Meath	0.3803569	0.015692685	2006	36705
Slane, Meath	0.3622606	0.012378456	2006	30133
Trim, Meath	0.3892460	0.017387721	2006	24270
Birr, Offaly	0.4086059	0.010324279	2006	14432
Edenderry, Offaly	0.3560146	0.010530579	2006	17283
Ferbane, Offaly	0.3708837	0.009209302	2006	10750
Tullamore, Offaly	0.3838569	0.013518887	2006	25150
Athlone, Westmeath	0.3935288	0.013366519	2006	21696
Coole, Westmeath	0.3804526	0.014102985	2006	9147
Kilbeggan, Westmeath	0.4190287	0.012100116	2006	12066
Mullingar East, Westmeath	0.4133047	0.011948715	2006	14897
Mullingar West, Westmeath	0.4126728	0.014210878	2006	17944
Enniscorthy, Wexford	0.3757321	0.014970060	2006	30394
Gorey, Wexford	0.3657905	0.013016432	2006	27811
New Ross, Wexford	0.3655596	0.010850121	2006	25714
Wexford, Wexford	0.3625577	0.013491855	2006	41803
Arklow, Wicklow	0.3500846	0.011677539	2006	24834
Baltinglass, Wicklow	0.3944500	0.015609514	2006	16144
Bray, Wicklow	0.3605898	0.015390490	2006	34047
Greystones, Wicklow	0.4013788	0.015672271	2006	20163
Wicklow, Wicklow	0.3695669	0.016209774	2006	25170
Ennis, Clare	0.4824026	0.018111965	2006	29152
Ennistimon, Clare	0.4742795	0.021713181	2006	17593
Killaloe, Clare	0.4993878	0.017004489	2006	14702
Kilrush, Clare	0.4801805	0.016910445	2006	18391
Scarriff, Clare	0.4705248	0.015949995	2006	9279
Shannon, Clare	0.4337114	0.014652015	2006	16926
Cork North-Central, Cork City	0.3215901	0.012101335	2006	17684
Cork North-East, Cork City	0.3642222	0.014085310	2006	17536
Cork North-West, Cork City	0.4138330	0.016450307	2006	19027
Cork South-Central, Cork City	0.3838505	0.016607663	2006	19208
Cork South-East, Cork City	0.4797875	0.020435470	2006	24663
Cork South-West, Cork City	0.4992451	0.024436616	2006	17883
Bandon, Cork	0.4602721	0.017212442	2006	28003
Bantry, Cork	0.4382861	0.021104242	2006	18764
Blarney, Cork	0.5020063	0.019141141	2006	40123
Carrigaline, Cork	0.4951497	0.018787978	2006	73398
Fermoy, Cork	0.4379531	0.014653133	2006	26206
Kanturk, Cork	0.4537299	0.013209132	2006	26194
Macroom, Cork	0.5478179	0.050204569	2006	23464
Mallow, Cork	0.4367853	0.017814870	2006	24923
Midleton, Cork	0.4194121	0.016140995	2006	51236
Skibbereen, Cork	0.4789821	0.021537240	2006	32734
Dingle, Kerry	0.6079188	0.173456261	2006	13992
Killarney, Kerry	0.4234414	0.015653859	2006	33027
Killorglin, Kerry	0.4564911	0.026400691	2006	22007
Listowel, Kerry	0.4494369	0.015645076	2006	26462
Tralee, Kerry	0.4413495	0.020615920	2006	39096
Limerick No. 1, Limerick City	0.4429732	0.013541980	2006	13292
Limerick No. 2, Limerick City	0.3606156	0.008918706	2006	12670
Limerick No. 3, Limerick City	0.3600227	0.007382169	2006	10566
Limerick No. 4, Limerick City	0.3870464	0.015552873	2006	14081
Bruff, Limerick	0.4722750	0.009759889	2006	34734
Castleconnell, Limerick	0.5087350	0.013600410	2006	35146
Kilmallock, Limerick	0.4430425	0.007049345	2006	16881
Newcastle, Limerick	0.4769238	0.012457698	2006	20389
Rathkeale, Limerick	0.4666138	0.009138933	2006	18930
Borrisokane, North Tipperary	0.4502291	0.010692464	2006	7856
Nenagh, North Tipperary	0.4799024	0.011716843	2006	24580
Templemore, North Tipperary	0.4540552	0.007876251	2006	14093
Thurles, North Tipperary	0.4805226	0.012645331	2006	16686
Cahir, South Tipperary	0.4019293	0.008727607	2006	13062
Cashel, South Tipperary	0.4254424	0.008993328	2006	13788
Clonmel, South Tipperary	0.4451431	0.011403097	2006	21310
Fethard, South Tipperary	0.3913416	0.007538980	2006	17509
Tipperary, South Tipperary	0.4496902	0.009826960	2006	14043
Waterford No. 1, Waterford City	0.3388993	0.007410335	2006	10121
Waterford No. 2, Waterford City	0.4225067	0.010080000	2006	18750
Waterford No. 3, Waterford City	0.3795108	0.008086073	2006	14964
Dungarvan, Waterford	0.5031049	0.042101065	2006	17553
Kilmacthomas, Waterford	0.4541490	0.013851481	2006	7797
Lismore, Waterford	0.4441141	0.009250083	2006	9081
Suir, Waterford	0.4507304	0.011744486	2006	6982
Tramore, Waterford	0.4409073	0.011979369	2006	18031
Galway No. 1, Galway City	0.3978621	0.026738908	2006	34145
Galway No. 2, Galway City	0.4696897	0.036988835	2006	14599
Galway No. 3, Galway City	0.5090296	0.044387416	2006	21042
Ballinasloe, Galway	0.4490193	0.015909199	2006	21057
Connemara, Galway	0.6664838	0.285949458	2006	34625
Loughrea, Galway	0.4333089	0.016594810	2006	36879
Oranmore, Galway	0.5083204	0.030650155	2006	25840
Tuam, Galway	0.4558950	0.015856960	2006	33613
Ballinamore, Leitrim	0.4517225	0.008805809	2006	6473
Carrick-on-Shannon, Leitrim	0.4309724	0.010564226	2006	8330
Dromahaire, Leitrim	0.4066896	0.008752735	2006	6398
Manorhamilton, Leitrim	0.4024372	0.008377761	2006	6565
Ballina, Mayo	0.4366124	0.011179695	2006	23167
Ballinrobe, Mayo	0.4280550	0.016751896	2006	11342
Belmullet, Mayo	0.5892504	0.094514367	2006	12633
Castlebar, Mayo	0.4815890	0.027413172	2006	25827
Claremorris, Mayo	0.4601878	0.017898462	2006	14694
Swinford, Mayo	0.4292431	0.012734278	2006	15313
Westport, Mayo	0.4302832	0.019171344	2006	15857
Athlone, Roscommon	0.4557237	0.008855257	2006	12422
Ballaghaderreen, Roscommon	0.4053139	0.007895726	2006	7979
Boyle, Roscommon	0.4540453	0.009169364	2006	9270
Castlerea, Roscommon	0.3869457	0.008276077	2006	6404
Roscommon, Roscommon	0.4741242	0.011035867	2006	11961
Strokestown, Roscommon	0.4401004	0.006336681	2006	8364
Ballymote, Sligo	0.4378488	0.009978015	2006	11826
Dromore, Sligo	0.4256900	0.009705793	2006	6594
Sligo Drumcliff, Sligo	0.4405365	0.011628737	2006	14017
Sligo Strandhill, Sligo	0.4104639	0.010315741	2006	17546
Tobercurry, Sligo	0.4389135	0.008976451	2006	8578
Bailieborough, Cavan	0.3527437	0.009888299	2006	16383
Ballyjamesduff, Cavan	0.3658659	0.010035752	2006	15943
Belturbet, Cavan	0.3772567	0.010794714	2006	10746
Cavan, Cavan	0.3856795	0.014497565	2006	18072
Donegal, Donegal	0.4254006	0.032292348	2006	24464
Glenties, Donegal	0.6470740	0.264371283	2006	23206
Inishowen, Donegal	0.2656500	0.010354240	2006	33706
Letterkenny, Donegal	0.3359840	0.022174736	2006	28546
Millford, Donegal	0.4055630	0.042876370	2006	15603
Stranorlar, Donegal	0.3004523	0.022349341	2006	15034
Carrickmacross, Monaghan	0.3988505	0.016674945	2006	14093
Castleblayney, Monaghan	0.3589203	0.011640658	2006	11855
Clones, Monaghan	0.4028577	0.017463782	2006	10078
Monaghan, Monaghan	0.3907473	0.017178818	2006	17638
Borris, Carlow	0.3824868	0.081194247	2002	5493
Carlow No.1, Carlow	0.4199843	0.080251770	2002	6355
Carlow No.2, Carlow	0.4415756	0.098472513	2002	12897
Muinebeag, Carlow	0.3748657	0.080451128	2002	9310
Tullow, Carlow	0.3794799	0.080851064	2002	10575
Artane, Dublin City	0.2964156	0.058313610	2002	35069
Ballyfermot, Dublin City	0.2331632	0.048557953	2002	25866
Ballymun - Whitehall, Dublin City	0.3264212	0.074272648	2002	25366
Cabra - Glasnevin, Dublin City	0.3823909	0.066724995	2002	43432
Clontarf, Dublin City	0.4439752	0.075955154	2002	45935
Crumlin - Kimmage, Dublin City	0.3076032	0.052074066	2002	48335
Donaghmede, Dublin City	0.3564524	0.066022218	2002	44379
Finglas, Dublin City	0.2903542	0.059662657	2002	32667
North Inner City, Dublin City	0.2627923	0.034477466	2002	52121
Pembroke, Dublin City	0.3770764	0.039746077	2002	28355
Rathmines, Dublin City	0.4299255	0.052866170	2002	35448
South-East Inner City, Dublin City	0.2564494	0.029241666	2002	30778
South-West Inner City, Dublin City	0.2836866	0.039815086	2002	30717
Ballybrack, DÃºn Laoghaire-Rathdown	0.3201408	0.080287479	2002	40629
Blackrock, DÃºn Laoghaire-Rathdown	0.3853664	0.078796232	2002	43530
Dundrum, DÃºn Laoghaire-Rathdown	0.3347324	0.066591331	2002	37167
DÃºn Laoghaire, DÃºn Laoghaire-Rathdown	0.3298494	0.081377325	2002	45160
Glencullen, DÃºn Laoghaire-Rathdown	0.4473244	0.084035128	2002	61034
Stillorgan, DÃºn Laoghaire-Rathdown	0.3872264	0.079558396	2002	31612
Balbriggan, Fingal	0.4804343	0.094119145	2002	31407
Castleknock, Fingal	0.4155857	0.069571977	2002	20583
Howth, Fingal	0.4652516	0.089583333	2002	25440
Malahide, Fingal	0.3260071	0.069854755	2002	36490
Mulhuddart, Fingal	0.3765182	0.080031810	2002	41496
Swords, Fingal	0.3766379	0.081050228	2002	40296
Clondalkin, South Dublin	0.4417033	0.070891515	2002	28861
Lucan, South Dublin	0.4378517	0.077719500	2002	36606
Tallaght - Central, South Dublin	0.3625300	0.064824070	2002	40016
Tallaght - South, South Dublin	0.4119724	0.094416547	2002	20113
Terenure - Rathfarnham, South Dublin	0.5094904	0.082267198	2002	19072
Athy, Kildare	0.3723808	0.079524964	2002	16083
Celbridge, Kildare	0.4522172	0.104282852	2002	18469
Clane, Kildare	0.4232781	0.097091226	2002	25234
Kildare, Kildare	0.4010908	0.080029369	2002	38136
Leixlip, Kildare	0.5001014	0.110408304	2002	24663
Naas, Kildare	0.4311443	0.080664330	2002	32815
Ballyragget, Kilkenny	0.4173938	0.087678229	2002	14097
Callan, Kilkenny	0.4284374	0.096841447	2002	9593
Kilkenny, Kilkenny	0.4416840	0.097299360	2002	23587
Piltown, Kilkenny	0.4339764	0.090292470	2002	16070
Thomastown, Kilkenny	0.4263795	0.094423134	2002	13556
Borris-in-Ossory, Laoighis	0.4424624	0.088998443	2002	15416
Emo, Laoighis	0.4301985	0.089422643	2002	8868
Luggacurren, Laoighis	0.4237376	0.091179130	2002	7743
Mountmellick, Laoighis	0.4378248	0.086956522	2002	7889
Portlaoighise, Laoighis	0.4307390	0.090909091	2002	15290
Ballymahon, Longford	0.4289544	0.094808677	2002	8206
Drumlish, Longford	0.4239834	0.105672106	2002	3861
Granard, Longford	0.4137517	0.089025672	2002	6661
Longford, Longford	0.4081819	0.087663227	2002	10951
Ardee, Louth	0.3449193	0.071289983	2002	18039
Drogheda East, Louth	0.3470656	0.071401262	2002	20924
Drogheda West, Louth	0.3146162	0.069139312	2002	15476
Dundalk Carlingford, Louth	0.3666257	0.074128319	2002	21166
Dundalk South, Louth	0.3958506	0.087551867	2002	21690
Ceanannus MÃ³r, Meath	0.4619997	0.117313809	2002	30184
Dunshaughlin, Meath	0.3828569	0.093663206	2002	23403
Navan, Meath	0.3908616	0.084962869	2002	30837
Slane, Meath	0.3668636	0.074389629	2002	21831
Trim, Meath	0.3828577	0.084436599	2002	20394
Birr, Offaly	0.4380902	0.106580723	2002	13342
Edenderry, Offaly	0.3819387	0.074924802	2002	14628
Ferbane, Offaly	0.3654694	0.070711807	2002	10663
Tullamore, Offaly	0.3953236	0.085311908	2002	22154
Athlone, Westmeath	0.4179291	0.073582456	2002	20793
Coole, Westmeath	0.3852459	0.080327869	2002	7930
Kilbeggan, Westmeath	0.4214464	0.077039544	2002	11228
Mullingar East, Westmeath	0.4321448	0.085523704	2002	12593
Mullingar West, Westmeath	0.4351404	0.093912934	2002	15919
Enniscorthy, Wexford	0.3725238	0.083345561	2002	27260
Gorey, Wexford	0.3668960	0.081370733	2002	22674
New Ross, Wexford	0.3805352	0.077384549	2002	23170
Wexford, Wexford	0.3597868	0.076826624	2002	38281
Arklow, Wicklow	0.3580326	0.082890639	2002	21836
Baltinglass, Wicklow	0.3903816	0.076461341	2002	13994
Bray, Wicklow	0.3637193	0.083649959	2002	32899
Greystones, Wicklow	0.3950646	0.087844619	2002	16939
Wicklow, Wicklow	0.3559137	0.085243012	2002	23826
Ennis, Clare	0.5172623	0.105923371	2002	26387
Ennistimon, Clare	0.4900150	0.103988006	2002	16675
Killaloe, Clare	0.5004102	0.115071967	2002	13409
Kilrush, Clare	0.4962846	0.111686557	2002	17764
Scarriff, Clare	0.4763192	0.107180632	2002	8509
Shannon, Clare	0.4542889	0.092049160	2002	15948
Cork North-Central, Cork City	0.3465259	0.061730431	2002	18192
Cork North-East, Cork City	0.3936062	0.073184484	2002	17736
Cork North-West, Cork City	0.4164510	0.076146599	2002	19318
Cork South-Central, Cork City	0.4195976	0.063368622	2002	19931
Cork South-East, Cork City	0.4874521	0.098183003	2002	24546
Cork South-West, Cork City	0.5399772	0.089961630	2002	19286
Bandon, Cork	0.4544468	0.095058190	2002	23028
Bantry, Cork	0.4690001	0.091307291	2002	25113
Blarney, Cork	0.4484169	0.092404838	2002	22488
Carrigaline, Cork	0.4727031	0.102772061	2002	24783
Fermoy, Cork	0.4976446	0.111699180	2002	36088
Kanturk, Cork	0.5101741	0.108758274	2002	65264
Macroom, Cork	0.5603624	0.144365856	2002	20642
Mallow, Cork	0.4260830	0.090713720	2002	44205
Midleton, Cork	0.4352687	0.102784081	2002	18067
Skibbereen, Cork	0.4900502	0.114210217	2002	30654
Dingle, Kerry	0.6317184	0.289401968	2002	13210
Killarney, Kerry	0.4480934	0.087376393	2002	30237
Killorglin, Kerry	0.4699395	0.094741740	2002	21490
Listowel, Kerry	0.4618790	0.096873641	2002	25301
Tralee, Kerry	0.4615343	0.101394850	2002	37280
Limerick No. 1, Limerick City	0.4591086	0.095737295	2002	14404
Limerick No. 2, Limerick City	0.3742550	0.076572848	2002	12080
Limerick No. 3, Limerick City	0.3454217	0.073908175	2002	11609
Limerick No. 4, Limerick City	0.4585526	0.072880117	2002	13680
Bruff, Limerick	0.4982150	0.093012878	2002	31372
Castleconnell, Limerick	0.5245995	0.096320312	2002	31769
Kilmallock, Limerick	0.4550226	0.093860613	2002	16386
Newcastle, Limerick	0.5007136	0.110429772	2002	18917
Rathkeale, Limerick	0.4898783	0.104203540	2002	18080
Borrisokane, North Tipperary	0.4590484	0.096853874	2002	7692
Nenagh, North Tipperary	0.5040064	0.105345023	2002	21216
Templemore, North Tipperary	0.4647516	0.105179824	2002	13263
Thurles, North Tipperary	0.4891519	0.113843688	2002	16224
Cahir, South Tipperary	0.4173949	0.083478985	2002	12015
Cashel, South Tipperary	0.4354267	0.091797337	2002	12691
Clonmel, South Tipperary	0.4499274	0.098790518	2002	20670
Fethard, South Tipperary	0.3976674	0.083476408	2002	16891
Tipperary, South Tipperary	0.4582009	0.102964003	2002	13529
Waterford No. 1, Waterford City	0.3754651	0.063448969	2002	9945
Waterford No. 2, Waterford City	0.4401452	0.080737018	2002	17910
Waterford No. 3, Waterford City	0.3797836	0.077958080	2002	14790
Dungarvan, Waterford	0.5151400	0.136512743	2002	15852
Kilmacthomas, Waterford	0.4599859	0.112914608	2002	7085
Lismore, Waterford	0.4460773	0.092339736	2002	8642
Suir, Waterford	0.4659143	0.092725332	2002	6557
Tramore, Waterford	0.4379393	0.091486891	2002	16363
Galway No. 1, Galway City	0.4537083	0.073032514	2002	28234
Galway No. 2, Galway City	0.5067494	0.092572452	2002	15631
Galway No. 3, Galway City	0.5453203	0.125980242	2002	19638
Ballinasloe, Galway	0.4616256	0.093497537	2002	20300
Connemara, Galway	0.6685798	0.424848838	2002	32581
Loughrea, Galway	0.4489705	0.089749691	2002	31521
Oranmore, Galway	0.5192272	0.111896839	2002	21636
Tuam, Galway	0.4689293	0.089279959	2002	31026
Ballinamore, Leitrim	0.4631161	0.104133545	2002	6290
Carrick-on-Shannon, Leitrim	0.4671793	0.089261192	2002	7282
Dromahaire, Leitrim	0.4343434	0.082070707	2002	5544
Manorhamilton, Leitrim	0.4164326	0.084269663	2002	5696
Ballina, Mayo	0.4535814	0.093016986	2002	22254
Ballinrobe, Mayo	0.4353031	0.071927976	2002	10441
Belmullet, Mayo	0.6000000	0.192460317	2002	12600
Castlebar, Mayo	0.4975489	0.108547889	2002	24275
Claremorris, Mayo	0.4829247	0.102303874	2002	13499
Swinford, Mayo	0.4382484	0.095176189	2002	14615
Westport, Mayo	0.4291840	0.082921037	2002	15159
Athlone, Roscommon	0.4717117	0.093333333	2002	11100
Ballaghaderreen, Roscommon	0.4221444	0.092133621	2002	7424
Boyle, Roscommon	0.4776033	0.093973678	2002	8662
Castlerea, Roscommon	0.4005959	0.071180268	2002	6041
Roscommon, Roscommon	0.4811198	0.096447173	2002	10752
Strokestown, Roscommon	0.4543467	0.087191358	2002	7776
Ballymote, Sligo	0.4521872	0.085574806	2002	10447
Dromore, Sligo	0.4379022	0.093790219	2002	6216
Sligo Drumcliff, Sligo	0.4596665	0.079177013	2002	14095
Sligo Strandhill, Sligo	0.4341546	0.073970528	2002	17169
Tobercurry, Sligo	0.4691373	0.099281111	2002	8068
Bailieborough, Cavan	0.3569382	0.077676371	2002	15011
Ballyjamesduff, Cavan	0.3754792	0.080355774	2002	13042
Belturbet, Cavan	0.3764958	0.079968869	2002	10279
Cavan, Cavan	0.4058697	0.097680020	2002	15776
Donegal, Donegal	0.4295104	0.099588169	2002	24039
Glenties, Donegal	0.6516981	0.395639712	2002	23026
Inishowen, Donegal	0.2693044	0.059217914	2002	30278
Letterkenny, Donegal	0.3302089	0.082338299	2002	25711
Millford, Donegal	0.4008893	0.108247065	2002	14393
Stranorlar, Donegal	0.2895454	0.068335006	2002	13946
Carrickmacross, Monaghan	0.4146134	0.101490693	2002	12947
Castleblayney, Monaghan	0.3736302	0.085123170	2002	11407
Clones, Monaghan	0.4172626	0.105045825	2002	9929
Monaghan, Monaghan	0.4187828	0.107692308	2002	16185
Dublin City and suburbs	0.3519446	0.016551583	2011	1061832
Cork City and suburbs	0.4400705	0.018869904	2011	190674
Limerick City and suburbs	0.4165875	0.015225230	2011	87355
Galway City and suburbs	0.4421988	0.036104513	2011	73675
Waterford City and suburbs	0.3758553	0.012870642	2011	49104
Drogheda	0.3229894	0.014155352	2011	36382
Dundalk	0.3568788	0.013565730	2011	35973
Swords	0.3511450	0.017197177	2011	34715
Bray	0.3603893	0.017727824	2011	30517
Navan (An Uaimh)	0.3551988	0.015456412	2011	26785
Ennis	0.4684307	0.017363130	2011	24074
Kilkenny	0.3947979	0.018142734	2011	23260
Tralee	0.4114072	0.018586214	2011	22705
Carlow	0.3802325	0.015117401	2011	21763
Droichead Nua	0.3783049	0.017692118	2011	20235
Naas	0.4223710	0.018000203	2011	19722
Athlone	0.3453878	0.012683438	2011	19080
Portlaoise	0.3515264	0.015609238	2011	18835
Mullingar	0.3847088	0.014889910	2011	18939
Wexford	0.3466451	0.012147438	2011	19181
Balbriggan	0.3459893	0.016790337	2011	18463
Letterkenny	0.3806135	0.033694539	2011	18549
Celbridge	0.4301285	0.018979448	2011	18441
Sligo	0.3648699	0.014317004	2011	18719
Clonmel	0.4228990	0.014465593	2011	17075
Greystones	0.4098471	0.016636086	2011	16350
Malahide	0.4677154	0.015467650	2011	15193
Leixlip	0.4610583	0.026187246	2011	14740
Carrigaline	0.4683325	0.018993284	2011	13847
Tullamore	0.3685687	0.014394331	2011	13547
Killarney	0.3580446	0.012771580	2011	13624
Arklow	0.3386702	0.012824702	2011	12242
Maynooth	0.4907524	0.030379111	2011	11949
Cobh	0.3946939	0.017000086	2011	11647
Castlebar	0.4390765	0.024967935	2011	11695
Midleton	0.3878500	0.017267603	2011	11177
Mallow	0.4054870	0.014814815	2011	10935
Ashbourne	0.3501185	0.017069701	2011	10545
Ballina	0.3773387	0.012218404	2011	10476
Laytown-Bettystown-Mornington	0.3917770	0.019371417	2011	10118
Enniscorthy	0.3204570	0.011908220	2011	10329
Wicklow	0.3903376	0.016474631	2011	9894
Tramore	0.4595175	0.017072173	2011	9782
Cavan	0.3164757	0.009988434	2011	9511
Athy	0.3603952	0.018470790	2011	9312
Shannon	0.4071266	0.011263945	2011	9233
Skerries	0.4517568	0.014358751	2011	9193
Longford	0.3272467	0.009679903	2011	9091
Dungarvan	0.4490115	0.027030046	2011	8953
Portmarnock	0.4559055	0.018672666	2011	8890
Rush	0.3748279	0.016636072	2011	8716
Gorey	0.3458611	0.012293642	2011	8541
Ratoath	0.4390302	0.017317568	2011	8373
Nenagh	0.4287325	0.018787575	2011	7984
Trim	0.3571520	0.016519401	2011	7809
Tuam	0.3898393	0.020606532	2011	7716
New Ross	0.3378571	0.012278661	2011	7737
Kildare	0.3556924	0.014935150	2011	7633
Thurles	0.4456321	0.019926102	2011	7578
Youghal	0.3828009	0.016174687	2011	7419
Portarlington	0.3486340	0.008875329	2011	7211
Monaghan	0.3254538	0.017025468	2011	7107
Lusk	0.3438723	0.014243231	2011	6389
Edenderry	0.2920868	0.008554843	2011	6546
Dunboyne	0.4517790	0.020287661	2011	6605
Buncrana	0.3000154	0.016813204	2011	6483
Donabate	0.4227655	0.018574377	2011	6299
Clane	0.4098754	0.012943432	2011	6258
Ballinasloe	0.4171410	0.020872865	2011	6324
Bandon	0.4124285	0.012555626	2011	6292
Fermoy	0.3663093	0.014294997	2011	6156
Newcastle West	0.3755869	0.015425889	2011	5964
Westport	0.4065991	0.016669531	2011	5819
Carrick-on-Suir	0.3670465	0.013321648	2011	5705
Kells (Ceanannas)	0.3290683	0.012614886	2011	5549
Birr	0.3801475	0.010429779	2011	5561
Kinsealy-Drinan	0.3635681	0.012957746	2011	5325
Passage West	0.4283623	0.012808783	2011	5465
Roscommon	0.4169296	0.014850566	2011	5387
Kilcock	0.4317957	0.024747575	2011	5051
Roscrea	0.3370457	0.012114107	2011	5118
Tipperary	0.3881657	0.013412229	2011	5070
Sallins	0.3873355	0.018092105	2011	4864
Loughrea	0.3850032	0.021214031	2011	4761
Blessington	0.3736478	0.014712246	2011	4622
Ardee	0.2942184	0.007708779	2011	4670
Carrickmacross	0.3678358	0.016894782	2011	4676
Kinsale	0.3783492	0.016853933	2011	4628
Ballybofey-Stranorlar	0.3041114	0.012616924	2011	4597
Listowel	0.4150943	0.012578616	2011	4611
Oranmore	0.4533937	0.026470588	2011	4420
Mountmellick	0.3895815	0.012243989	2011	4492
Clonakilty	0.4461538	0.018060201	2011	4485
Carrigtwohill	0.3859134	0.016629983	2011	4089
Cashel	0.3405646	0.009409305	2011	3826
Kilcoole	0.3617585	0.014565678	2011	3776
Duleek	0.3249663	0.007827260	2011	3705
Carrick-on-Shannon	0.3450386	0.012769354	2011	3759
Tullow	0.3170862	0.009105517	2011	3734
Athenry	0.4179967	0.028068244	2011	3634
Dunshaughlin	0.4765227	0.023879796	2011	3727
Macroom	0.4138592	0.019720624	2011	3651
Monasterevan	0.3519633	0.010891373	2011	3489
Mitchelstown	0.3845718	0.013329552	2011	3526
Rathluirc (or Charleville)	0.3458345	0.008588606	2011	3493
Castleblayney	0.3152111	0.010989011	2011	3458
Cahir	0.3083039	0.013250883	2011	3396
Kilcullen	0.3897356	0.012752722	2011	3215
Rathcoole	0.3657781	0.021388717	2011	3226
Claremorris	0.4091333	0.021124573	2011	3219
Bantry	0.4330315	0.015298158	2011	3203
Tower	0.5020853	0.017324350	2011	3117
Clara	0.3576310	0.010413277	2011	3073
Stamullen	0.3949135	0.018721300	2011	2831
Kill	0.4216495	0.012714777	2011	2910
Rathnew	0.2922222	0.010000000	2011	2700
Muinebeag	0.3371266	0.007823613	2011	2812
Enfield	0.3922381	0.015825170	2011	2654
Courtown Harbour	0.3007435	0.015985130	2011	2690
Annacotty	0.4830954	0.022539444	2011	2662
Moate	0.3385519	0.007827789	2011	2555
Ballinrobe	0.3216421	0.017138302	2011	2509
Kilrush	0.3738390	0.017801858	2011	2584
Skibbereen	0.4036121	0.016097369	2011	2547
Kinnegad	0.3657445	0.010577705	2011	2458
Newcastle	0.3548387	0.011841568	2011	2449
Gort	0.3438751	0.018414732	2011	2498
Donegal	0.3261391	0.018385292	2011	2502
Boyle	0.4018616	0.012950223	2011	2471
Ballyjamesduff	0.2607794	0.009535655	2011	2412
Carndonagh	0.3138808	0.010004168	2011	2399
Bailieborough	0.3164611	0.008507018	2011	2351
Castleisland	0.4115918	0.015119698	2011	2381
Sixmilebridge	0.3891304	0.011739130	2011	2300
Ballyshannon	0.3592394	0.014055395	2011	2419
Ballina (North Tipperary)	0.4499113	0.015514184	2011	2256
Blarney	0.4689805	0.026030369	2011	2305
Newtownmountkennedy	0.3249113	0.012411348	2011	2256
Athboy	0.3615794	0.037267081	2011	2254
Rathangan	0.3874887	0.012601260	2011	2222
Callan	0.3696445	0.007748405	2011	2194
Kingscourt	0.3262082	0.006970260	2011	2152
Ballyhaunis	0.2813512	0.012956964	2011	2161
Virginia	0.3409408	0.008383791	2011	2147
Thomastown	0.3944186	0.015348837	2011	2150
Kanturk	0.3814625	0.009781090	2011	2147
Prosperous	0.4226559	0.016658734	2011	2101
Kenmare	0.3770571	0.016456922	2011	2066
Saggart	0.2801008	0.013602015	2011	1985
Bundoran	0.3419011	0.013094083	2011	2062
Cootehill	0.3351539	0.017378352	2011	2014
Crosshaven	0.4779300	0.019786910	2011	1971
Killorglin	0.3942453	0.012619889	2011	1981
Templemore	0.4894895	0.014514515	2011	1998
Baltinglass	0.3573989	0.006144393	2011	1953
Clifden	0.3321429	0.020408163	2011	1960
Bunclody-Carrickduff	0.3107612	0.009973753	2011	1905
Abbeyfeale	0.4443861	0.011017838	2011	1906
Clogherhead	0.3973046	0.011320755	2011	1855
Castlerea	0.3695766	0.007318348	2011	1913
An Daingean	0.5783386	0.167192429	2011	1902
Castleconnell	0.4493565	0.027420257	2011	1787
Bearna	0.6558957	0.089002268	2011	1764
Balrothery	0.3931475	0.016260163	2011	1722
Abbeyleix	0.3906977	0.010465116	2011	1720
Ballaghaderreen	0.3517241	0.009195402	2011	1740
Enniskerry	0.4073018	0.014831717	2011	1753
Newport	0.4414958	0.013872135	2011	1658
Dunleer	0.3305931	0.007633588	2011	1703
Newmarket-on-Fergus	0.4318584	0.016519174	2011	1695
Clones	0.3101415	0.011202830	2011	1696
Tubbercurry	0.3212974	0.004895961	2011	1634
Edgeworthstown	0.2858017	0.012239902	2011	1634
Ballivor	0.3838320	0.011457670	2011	1571
Castlebridge	0.4290104	0.008604794	2011	1627
Portlaw	0.3890290	0.018284994	2011	1586
Mountrath	0.3900889	0.009529860	2011	1574
Lifford	0.2066062	0.007124352	2011	1544
Banagher	0.3842767	0.012578616	2011	1590
Kilmallock	0.3789747	0.011680727	2011	1541
Strandhill	0.4496689	0.012582781	2011	1510
Rathdrum	0.3304348	0.011371237	2011	1495
Dunmanway	0.4891376	0.015799868	2011	1519
Millstreet	0.3440428	0.010709505	2011	1494
Ballymahon	0.3166102	0.011525424	2011	1475
Cloyne	0.4205738	0.013995801	2011	1429
Dunmore East	0.4353970	0.010094213	2011	1486
Moycullen	0.5790554	0.073921971	2011	1461
Rathkeale	0.2838753	0.007452575	2011	1476
Rosslare	0.3568011	0.015721121	2011	1463
Graiguenamanagh-Tinnahinch	0.3210456	0.008042895	2011	1492
Derrinturn	0.3080668	0.005563282	2011	1438
Fethard	0.3562203	0.006118287	2011	1471
Ballymote	0.3735355	0.008959338	2011	1451
Rathcormac	0.4434719	0.018234865	2011	1371
Portumna	0.3426431	0.011580381	2011	1468
Towns 1,000 - 1,499 population	0.3774063	0.015088976	2011	87945
Total Towns 500 - 999 population	0.4064588	0.021851979	2011	116740
Towns under 500 population but with at least 50 inhabited houses	0.4255572	0.030204747	2011	110380
Remainder of country	0.4629724	0.029465595	2011	1348454

## Sheet: Welsh
LocalAuthority	alpha	DU	Year	popsize
IsleofAnglesey	0.572	0.44	2014
Gwynedd	0.654	0.556	2014
Conwy	0.274	0.1534	2014
Denbighshire	0.246	0.12	2014
Flintshire	0.132	0.0422	2014
Wrexham	0.129	0.039	2014
Powys	0.186	0.0856	2014
Ceredigion	0.473	0.3453	2014
Pembrokeshire	0.192	0.092	2014
Camarthenshire	0.439	0.3117	2014
Swansea	0.114	0.026	2014
NeathPortT	0.153	0.0734	2014
Bridgend	0.097	0.03	2014
TheValeofG	0.108	0.0443	2014
RhonCynTaff	0.123	0.053	2014
MerthyrT	0.089	0.025	2014
Caerphilly	0.112	0.0426	2014
BlaenauG	0.078	0.025	2014
Torfaen	0.098	0.033	2014
Monmouthshire	0.099	0.027	2014
Newport	0.093	0.0214	2014
Cardiff	0.111	0.05	2014
Isle of Anglesey	0.6215805	0.54162920	2005	65800
Gwynedd	0.7504409	0.68258430	2005	113400
Conwy	0.3534972	0.23268540	2005	105800
Denbighshire	0.3517089	0.20170786	2005	90700
Flintshire	0.2739343	0.09697753	2005	143100
Wrexham	0.2279294	0.08838201	2005	124600
Powys	0.2555911	0.11030900	2005	125200
Ceredigion	0.5883978	0.47980335	2005	72400
Pembrokeshire	0.2705357	0.14006741	2005	112000
Carmarthenshire	0.4718101	0.37653932	2005	168500
Swansea	0.1410079	0.06970786	2005	216300
Neath Port Talbot	0.2036613	0.12544943	2005	131100
Bridgend	0.1436552	0.05339326	2005	125300
The Vale of Glamorgan	0.1823630	0.09100000	2005	116800
Cardiff	0.1856720	0.08255056	2005	304300
Rhondda, Cynon, Taff	0.2200445	0.07662921	2005	224500
Merthyr Tydfil	0.1909263	0.09657304	2005	52900
Caerphilly	0.1716738	0.07781461	2005	163100
Blaenau Gwent	0.1785174	0.05199999	2005	66100
Torfaen	0.1919075	0.06471911	2005	86500
Monmouthshire	0.1696535	0.04202247	2005	83700
Newport	0.1582135	0.03373033	2005	132100

## Sheet: remarks
Details on original data sources are given in S1_Appendix
Note that the sample for Basque and Welsh is not (necessarily) representative for the entire language area -- as it depends on how this is defined.
We excluded areas in which either all were bilingual or none, i.e. alpha had to be between 0.001 and 0.999
Further, for some areas of Basque we corrected obvious recording typos
